# Supplementary material for: 1-(Ferrocen-1-ylmeth­yl)-3-methyl­imidazol-3-ium iodide
Source: Acta Crystallogr Sect E Struct Rep Online. 2012 Nov 10;68(Pt 12):m1469. doi: 10.1107/S1600536812045400 (PMC3588731; doi:10.1107/S1600536812045400)
Supplement: Supplementary file 1 [file e-68-m1469-sup1.cif]

##############################################################################
#                                                                            #
# This CIF contains the data in a paper accepted for publication in          #
# Acta Crystallographica Section E. It conforms to the requirements of       #
# Notes for Authors for Acta Crystallographica Section E, and has been       #
# peer reviewed under the auspices of the IUCr Commission on Journals.       #
#                                                                            #
# Full details of the Crystallographic Information File format               #
# are given in the paper "The Crystallographic Information File (CIF):       #
# a New Standard Archive File for Crystallography" by S. R. Hall, F. H.      #
# Allen and I. D. Brown [Acta Cryst. (1991), A47, 655-685].                  #
#                                                                            #
# The current version of the core CIF dictionary is obtainable from          #
# ftp://ftp.iucr.org/pub/cif_core.dic.                                       #
#                                                                            #
# Software is freely available for graphical display of the structure(s)     #
# in this CIF. For information consult the CIF software page                 #
# http://www.iucr.org/resources/cif/software.                                #
#                                                                            #
# This file may be used for bona fide research purposes within the           #
# scientific community so long as proper attribution is given to the journal # 
# article from which it was obtained.                                        #
#                                                                            #
##############################################################################
data_global
_audit_creation_method     'WinGX routine CIF_UPDATE'
_audit_conform_dict_name     cif_core.dic
_audit_conform_dict_version     2.4
_journal_date_recd_electronic     2012-10-04
_journal_date_accepted     2012-11-02
_journal_name_full     'Acta Crystallographica, Section E'
_journal_year     2012
_journal_volume     68
_journal_issue     12
_journal_page_first     m1469
_journal_page_last     m1469
_journal_paper_category     QM
_journal_paper_doi     10.1107/S1600536812045400
_journal_coeditor_code     HG5258
_publ_contact_author_name     'Omondi, Bernard'
_publ_contact_author_address
;
School of Chemistry,
University of KwaZulu-Natal,
Westville Campus,
Private Bag X54001,
Durban 4000,
South Africa
;
_publ_contact_author_email     'owaga@ukzn.ac.za'
_publ_contact_author_fax     '27(031)2603091'
_publ_contact_author_phone     '27(031)2607323'
_publ_section_title
;
1-(Ferrocen-1-ylmethyl)-3-methylimidazol-3-ium iodide
;
loop_
    _publ_author_name
    _publ_author_address
    'Nyamori, Vincent O.'
;
School of Chemistry and Physics,
University of KwaZulu-Natal,
Westville Campus,
Private Bag X54001,
Durban 4000,
South Africa
;
    'Zulu, Siphesihle M.'
;
School of Chemistry and Physics,
University of KwaZulu-Natal,
Westville Campus,
Private Bag X54001,
Durban 4000,
South Africa
;
    'Omondi, Bernard'
;
School of Chemistry and Physics,
University of KwaZulu-Natal,
Westville Campus,
Private Bag X54001,
Durban 4000,
South Africa
;
data_I
_audit_creation_method     'WinGX routine CIF_UPDATE'
_audit_conform_dict_name     cif_core.dic
_audit_conform_dict_version     2.4
_chemical_name_systematic
;
1-(Ferrocen-1-ylmethyl)-3-methylimidazol-3-ium iodide
;
_chemical_formula_moiety     'C15 H17 Fe N2 +, I -'
_chemical_formula_sum     'C15 H17 Fe I N2'
_chemical_formula_iupac     '[Fe (C5 H5) (C10 H12 N2)] I'
_chemical_formula_weight     408.06
_symmetry_cell_setting     monoclinic
_symmetry_space_group_name_H-M     'P 21/c'
_symmetry_space_group_name_Hall     '-P 2ybc'
loop_
    _symmetry_equiv_pos_as_xyz
    'x, y, z'
    '-x, y+1/2, -z+1/2'
    '-x, -y, -z'
    'x, -y-1/2, z-1/2'
_cell_length_a     7.2745(3)
_cell_length_b     9.3164(3)
_cell_length_c     22.2744(9)
_cell_angle_alpha     90
_cell_angle_beta     90.927(3)
_cell_angle_gamma     90
_cell_volume     1509.39(10)
_cell_formula_units_Z     4
_cell_measurement_reflns_used     7295
_cell_measurement_theta_min     3.97
_cell_measurement_theta_max     74
_cell_measurement_temperature     173(2)
_exptl_crystal_description     block
_exptl_crystal_colour     yellow
_exptl_crystal_size_max     0.16
_exptl_crystal_size_mid     0.12
_exptl_crystal_size_min     0.07
_exptl_crystal_density_diffrn     1.796
_exptl_crystal_density_method     'not measured'
_exptl_crystal_F_000     800
_exptl_absorpt_coefficient_mu     23.958
_exptl_absorpt_correction_type     analytical
_exptl_absorpt_process_details
;
[CrysAlis PRO (Agilent, 2012), based on expressions of Clark & Reid
(1995)]
;
_exptl_absorpt_correction_T_min     0.1142
_exptl_absorpt_correction_T_max     0.2848
_exptl_special_details     ?
_diffrn_ambient_temperature     173(2)
_diffrn_radiation_type     CuK\a
_diffrn_radiation_wavelength     1.54184
_diffrn_radiation_monochromator     mirror
_diffrn_measurement_device_type
                                   'Agilent SuperNova (Dual, Cu at zero, Atlas)'
_diffrn_measurement_method     '\w scans'
_diffrn_reflns_number     6978
_diffrn_reflns_av_R_equivalents     0.0415
_diffrn_reflns_theta_min     3.97
_diffrn_reflns_theta_max     74
_diffrn_reflns_theta_full     74
_diffrn_measured_fraction_theta_max     0.972
_diffrn_measured_fraction_theta_full     0.972
_diffrn_reflns_limit_h_min     -6
_diffrn_reflns_limit_h_max     8
_diffrn_reflns_limit_k_min     -10
_diffrn_reflns_limit_k_max     11
_diffrn_reflns_limit_l_min     -19
_diffrn_reflns_limit_l_max     27
_diffrn_standards_number     0
_diffrn_standards_interval_count     0
_diffrn_standards_interval_time     0
_diffrn_standards_decay_%     0
_refine_special_details
;
Refinement of <i>F</i>^2^ against ALL reflections. The weighted <i>R</i>-factor
<i>wR</i> and goodness of fit <i>S</i> are based on <i>F</i>^2^, conventional
<i>R</i>-factors <i>R</i> are based on <i>F</i>, with <i>F</i> set to zero for
negative <i>F</i>^2^. The threshold expression of <i>F</i>^2^ >
\s(<i>F</i>^2^) is used only for calculating <i>R</i>-factors(gt) <i>etc</i>.
and is not relevant to the choice of reflections for refinement.
<i>R</i>-factors based on <i>F</i>^2^ are statistically about twice as large
as those based on <i>F</i>, and <i>R</i>- factors based on ALL data will be
even larger.
;
_reflns_number_total     2972
_reflns_number_gt     2745
_reflns_threshold_expression     I>2sigma(I)
_refine_ls_structure_factor_coef     Fsqd
_refine_ls_matrix_type     full
_refine_ls_R_factor_all     0.0526
_refine_ls_R_factor_gt     0.0489
_refine_ls_wR_factor_gt     0.1313
_refine_ls_wR_factor_ref     0.134
_refine_ls_goodness_of_fit_ref     1.196
_refine_ls_restrained_S_all     1.196
_refine_ls_number_reflns     2972
_refine_ls_number_parameters     173
_refine_ls_number_restraints     0
_refine_ls_hydrogen_treatment     constr
_refine_ls_weighting_scheme     calc
_refine_ls_weighting_details
         'calc w=1/[\s^2^(Fo^2^)+(0.0682P)^2^+3.7636P] where P=(Fo^2^+2Fc^2^)/3'
_atom_sites_solution_hydrogens     geom
_atom_sites_solution_primary     direct
_atom_sites_solution_secondary     difmap
_refine_ls_shift/su_max     0.011
_refine_ls_shift/su_mean     0
_refine_diff_density_max     2.514
_refine_diff_density_min     -1.531
_refine_ls_extinction_method     none
loop_
    _atom_type_symbol
    _atom_type_description
    _atom_type_scat_dispersion_real
    _atom_type_scat_dispersion_imag
    _atom_type_scat_source
    C C 0.0181 0.0091 'International Tables Vol C Tables 4.2.6.8 and 6.1.1.4'
    H H 0 0 'International Tables Vol C Tables 4.2.6.8 and 6.1.1.4'
    N N 0.0311 0.018 'International Tables Vol C Tables 4.2.6.8 and 6.1.1.4'
    Fe Fe -1.1336 3.1974 'International Tables Vol C Tables 4.2.6.8 and 6.1.1.4'
    I I -0.3257 6.8362 'International Tables Vol C Tables 4.2.6.8 and 6.1.1.4'
_computing_data_collection     'CrysAlis PRO (Agilent, 2012)'
_computing_cell_refinement     'CrysAlis PRO (Agilent, 2012)'
_computing_data_reduction     'CrysAlis PRO (Agilent, 2012)'
_computing_structure_solution     'SHELXS97 (Sheldrick, 2008)'
_computing_structure_refinement     'SHELXL97 (Sheldrick, 2008)'
_computing_molecular_graphics     'ORTEP-3 (Farrugia, 2012)'
_computing_publication_material     'WinGX (Farrugia, 2012)'
loop_
    _atom_site_type_symbol
    _atom_site_label
    _atom_site_fract_x
    _atom_site_fract_y
    _atom_site_fract_z
    _atom_site_U_iso_or_equiv
    _atom_site_adp_type
    _atom_site_calc_flag
    _atom_site_refinement_flags
    _atom_site_occupancy
    _atom_site_symmetry_multiplicity
    _atom_site_disorder_assembly
    _atom_site_disorder_group
    C C1 0.3124(13) -0.0474(8) 0.7098(3) 0.0455(18) Uani d . 1 1 . .
    H H1 0.3738 -0.1201 0.6839 0.055 Uiso calc R 1 1 . .
    C C2 0.4011(13) 0.0604(11) 0.7444(4) 0.056(2) Uani d . 1 1 . .
    H H2 0.5369 0.0768 0.7472 0.067 Uiso calc R 1 1 . .
    C C3 0.2664(16) 0.1406(10) 0.7745(4) 0.059(3) Uani d . 1 1 . .
    H H3 0.2886 0.223 0.8025 0.071 Uiso calc R 1 1 . .
    C C4 0.0912(15) 0.0802(9) 0.7577(4) 0.058(2) Uani d . 1 1 . .
    H H4 -0.0314 0.1148 0.7714 0.07 Uiso calc R 1 1 . .
    C C5 0.1209(13) -0.0329(8) 0.7183(4) 0.0477(19) Uani d . 1 1 . .
    H H5 0.0231 -0.0932 0.6988 0.057 Uiso calc R 1 1 . .
    C C6 0.2546(8) 0.3596(6) 0.6585(3) 0.0260(12) Uani d . 1 1 . .
    H H6 0.2877 0.4416 0.6855 0.031 Uiso calc R 1 1 . .
    C C7 0.0720(8) 0.3107(7) 0.6449(3) 0.0284(12) Uani d . 1 1 . .
    H H7 -0.0445 0.3519 0.6608 0.034 Uiso calc R 1 1 . .
    C C8 0.0869(8) 0.1903(7) 0.6049(3) 0.0276(12) Uani d . 1 1 . .
    H H8 -0.0176 0.1321 0.5883 0.033 Uiso calc R 1 1 . .
    C C9 0.2748(8) 0.1664(6) 0.5945(3) 0.0244(11) Uani d . 1 1 . .
    H H9 0.3262 0.0884 0.5689 0.029 Uiso calc R 1 1 . .
    C C10 0.3810(8) 0.2713(6) 0.6275(3) 0.0243(11) Uani d . 1 1 . .
    C C11 0.5858(8) 0.2808(6) 0.6288(3) 0.0254(12) Uani d . 1 1 . .
    H H11A 0.6262 0.342 0.6629 0.031 Uiso calc R 1 1 . .
    H H11B 0.6384 0.1839 0.635 0.031 Uiso calc R 1 1 . .
    C C12 0.6907(8) 0.2666(6) 0.5229(3) 0.0258(11) Uani d . 1 1 . .
    H H12 0.6752 0.1659 0.5186 0.031 Uiso calc R 1 1 . .
    C C13 0.6956(8) 0.4835(7) 0.5609(3) 0.0294(13) Uani d . 1 1 . .
    H H13 0.6849 0.5608 0.5885 0.035 Uiso calc R 1 1 . .
    C C14 0.7537(8) 0.4932(7) 0.5038(3) 0.0278(12) Uani d . 1 1 . .
    H H14 0.7892 0.578 0.4833 0.033 Uiso calc R 1 1 . .
    C C15 0.8032(9) 0.3090(9) 0.4206(3) 0.0357(15) Uani d . 1 1 . .
    H H15A 0.9338 0.2831 0.4207 0.053 Uiso calc R 1 1 . .
    H H15B 0.7813 0.3881 0.3924 0.053 Uiso calc R 1 1 . .
    H H15C 0.7293 0.2257 0.4083 0.053 Uiso calc R 1 1 . .
    N N1 0.6545(7) 0.3416(5) 0.5722(2) 0.0233(10) Uani d . 1 1 . .
    N N2 0.7512(7) 0.3536(6) 0.4809(2) 0.0274(10) Uani d . 1 1 . .
    Fe Fe1 0.22750(13) 0.15195(10) 0.68399(4) 0.0244(2) Uani d . 1 1 . .
    I I1 0.69574(5) -0.11859(4) 0.579436(17) 0.02780(16) Uani d . 1 1 . .
loop_
    _atom_site_aniso_label
    _atom_site_aniso_U_11
    _atom_site_aniso_U_22
    _atom_site_aniso_U_33
    _atom_site_aniso_U_12
    _atom_site_aniso_U_13
    _atom_site_aniso_U_23
    C1 0.080(6) 0.023(3) 0.034(3) 0.010(3) 0.005(3) 0.010(3)
    C2 0.060(5) 0.059(6) 0.047(4) -0.006(4) -0.016(4) 0.032(4)
    C3 0.115(8) 0.036(4) 0.026(3) -0.014(5) -0.005(4) 0.003(3)
    C4 0.086(6) 0.035(4) 0.054(5) -0.004(4) 0.037(5) 0.016(4)
    C5 0.071(5) 0.023(3) 0.049(4) -0.016(3) 0.009(4) 0.008(3)
    C6 0.030(3) 0.017(3) 0.031(3) -0.004(2) 0.000(2) 0.000(2)
    C7 0.025(3) 0.022(3) 0.037(3) 0.001(2) 0.000(2) 0.001(2)
    C8 0.027(3) 0.025(3) 0.031(3) -0.007(2) -0.001(2) 0.002(2)
    C9 0.030(3) 0.015(3) 0.028(3) 0.000(2) 0.000(2) 0.000(2)
    C10 0.026(3) 0.017(3) 0.030(3) -0.003(2) 0.000(2) 0.003(2)
    C11 0.023(3) 0.021(3) 0.032(3) 0.004(2) 0.000(2) 0.005(2)
    C12 0.024(3) 0.016(3) 0.037(3) 0.003(2) -0.001(2) -0.002(2)
    C13 0.029(3) 0.014(3) 0.045(4) -0.002(2) -0.001(2) 0.001(2)
    C14 0.023(3) 0.016(3) 0.045(3) -0.001(2) 0.003(2) 0.003(2)
    C15 0.041(4) 0.035(4) 0.032(3) 0.001(3) 0.006(3) 0.002(3)
    N1 0.023(2) 0.014(2) 0.033(3) 0.0008(18) -0.0016(18) 0.0024(19)
    N2 0.026(2) 0.021(2) 0.035(3) 0.002(2) -0.0005(19) 0.004(2)
    Fe1 0.0326(5) 0.0163(4) 0.0243(4) -0.0031(4) 0.0020(3) -0.0002(3)
    I1 0.0357(2) 0.0139(2) 0.0336(2) 0.00001(13) -0.00212(15) 0.00010(12)
_geom_special_details
;
All e.s.d.'s (except the e.s.d. in the dihedral angle between two l.s. planes)
are estimated using the full covariance matrix. The cell e.s.d.'s are taken
into account individually in the estimation of e.s.d.'s in distances, angles
and torsion angles; correlations between e.s.d.'s in cell parameters are only
used when they are defined by crystal symmetry. An approximate (isotropic)
treatment of cell e.s.d.'s is used for estimating e.s.d.'s involving l.s.
planes.
;
loop_
    _geom_bond_atom_site_label_1
    _geom_bond_atom_site_label_2
    _geom_bond_site_symmetry_2
    _geom_bond_distance
    _geom_bond_publ_flag
    C1 C2 . 1.416(13) ?
    C1 C5 . 1.415(13) ?
    C1 Fe1 . 2.036(7) ?
    C1 H1 . 1 ?
    C2 C3 . 1.410(15) ?
    C2 Fe1 . 2.020(8) ?
    C2 H2 . 1 ?
    C3 C4 . 1.438(15) ?
    C3 Fe1 . 2.034(8) ?
    C3 H3 . 1 ?
    C4 C5 . 1.390(12) ?
    C4 Fe1 . 2.044(7) ?
    C4 H4 . 1 ?
    C5 Fe1 . 2.042(7) ?
    C5 H5 . 1 ?
    C6 C10 . 1.420(8) ?
    C6 C7 . 1.432(8) ?
    C6 Fe1 . 2.027(6) ?
    C6 H6 . 1 ?
    C7 C8 . 1.437(9) ?
    C7 Fe1 . 2.048(6) ?
    C7 H7 . 1 ?
    C8 C9 . 1.408(8) ?
    C8 Fe1 . 2.054(6) ?
    C8 H8 . 1 ?
    C9 C10 . 1.441(8) ?
    C9 Fe1 . 2.033(6) ?
    C9 H9 . 1 ?
    C10 C11 . 1.492(8) ?
    C10 Fe1 . 2.028(6) ?
    C11 N1 . 1.476(7) ?
    C11 H11A . 0.99 ?
    C11 H11B . 0.99 ?
    C12 N2 . 1.319(8) ?
    C12 N1 . 1.333(8) ?
    C12 H12 . 0.95 ?
    C13 C14 . 1.350(9) ?
    C13 N1 . 1.380(7) ?
    C13 H13 . 0.95 ?
    C14 N2 . 1.397(8) ?
    C14 H14 . 0.95 ?
    C15 N2 . 1.461(8) ?
    C15 H15A . 0.98 ?
    C15 H15B . 0.98 ?
    C15 H15C . 0.98 ?
loop_
    _geom_angle_atom_site_label_1
    _geom_angle_atom_site_label_2
    _geom_angle_atom_site_label_3
    _geom_angle_site_symmetry_1
    _geom_angle_site_symmetry_3
    _geom_angle
    _geom_angle_publ_flag
    C2 C1 C5 . . 107.5(7) ?
    C2 C1 Fe1 . . 68.9(4) ?
    C5 C1 Fe1 . . 69.9(4) ?
    C2 C1 H1 . . 126.3 ?
    C5 C1 H1 . . 126.3 ?
    Fe1 C1 H1 . . 126.3 ?
    C3 C2 C1 . . 108.7(8) ?
    C3 C2 Fe1 . . 70.2(5) ?
    C1 C2 Fe1 . . 70.2(4) ?
    C3 C2 H2 . . 125.6 ?
    C1 C2 H2 . . 125.6 ?
    Fe1 C2 H2 . . 125.6 ?
    C2 C3 C4 . . 106.8(8) ?
    C2 C3 Fe1 . . 69.1(4) ?
    C4 C3 Fe1 . . 69.7(5) ?
    C2 C3 H3 . . 126.6 ?
    C4 C3 H3 . . 126.6 ?
    Fe1 C3 H3 . . 126.6 ?
    C5 C4 C3 . . 108.4(9) ?
    C5 C4 Fe1 . . 70.0(4) ?
    C3 C4 Fe1 . . 69.0(4) ?
    C5 C4 H4 . . 125.8 ?
    C3 C4 H4 . . 125.8 ?
    Fe1 C4 H4 . . 125.8 ?
    C4 C5 C1 . . 108.7(8) ?
    C4 C5 Fe1 . . 70.2(4) ?
    C1 C5 Fe1 . . 69.5(4) ?
    C4 C5 H5 . . 125.7 ?
    C1 C5 H5 . . 125.7 ?
    Fe1 C5 H5 . . 125.7 ?
    C10 C6 C7 . . 108.6(5) ?
    C10 C6 Fe1 . . 69.5(3) ?
    C7 C6 Fe1 . . 70.2(3) ?
    C10 C6 H6 . . 125.7 ?
    C7 C6 H6 . . 125.7 ?
    Fe1 C6 H6 . . 125.7 ?
    C6 C7 C8 . . 107.5(5) ?
    C6 C7 Fe1 . . 68.6(3) ?
    C8 C7 Fe1 . . 69.7(4) ?
    C6 C7 H7 . . 126.3 ?
    C8 C7 H7 . . 126.3 ?
    Fe1 C7 H7 . . 126.3 ?
    C9 C8 C7 . . 108.0(5) ?
    C9 C8 Fe1 . . 69.0(3) ?
    C7 C8 Fe1 . . 69.3(4) ?
    C9 C8 H8 . . 126 ?
    C7 C8 H8 . . 126 ?
    Fe1 C8 H8 . . 126 ?
    C8 C9 C10 . . 108.8(5) ?
    C8 C9 Fe1 . . 70.7(3) ?
    C10 C9 Fe1 . . 69.0(3) ?
    C8 C9 H9 . . 125.6 ?
    C10 C9 H9 . . 125.6 ?
    Fe1 C9 H9 . . 125.6 ?
    C6 C10 C9 . . 107.1(5) ?
    C6 C10 C11 . . 127.6(5) ?
    C9 C10 C11 . . 125.2(5) ?
    C6 C10 Fe1 . . 69.5(3) ?
    C9 C10 Fe1 . . 69.4(3) ?
    C11 C10 Fe1 . . 125.5(4) ?
    N1 C11 C10 . . 111.0(5) ?
    N1 C11 H11A . . 109.4 ?
    C10 C11 H11A . . 109.4 ?
    N1 C11 H11B . . 109.4 ?
    C10 C11 H11B . . 109.4 ?
    H11A C11 H11B . . 108 ?
    N2 C12 N1 . . 109.6(5) ?
    N2 C12 H12 . . 125.2 ?
    N1 C12 H12 . . 125.2 ?
    C14 C13 N1 . . 108.0(6) ?
    C14 C13 H13 . . 126 ?
    N1 C13 H13 . . 126 ?
    C13 C14 N2 . . 106.2(5) ?
    C13 C14 H14 . . 126.9 ?
    N2 C14 H14 . . 126.9 ?
    N2 C15 H15A . . 109.5 ?
    N2 C15 H15B . . 109.5 ?
    H15A C15 H15B . . 109.5 ?
    N2 C15 H15C . . 109.5 ?
    H15A C15 H15C . . 109.5 ?
    H15B C15 H15C . . 109.5 ?
    C12 N1 C13 . . 107.8(5) ?
    C12 N1 C11 . . 125.3(5) ?
    C13 N1 C11 . . 126.9(5) ?
    C12 N2 C14 . . 108.4(5) ?
    C12 N2 C15 . . 124.8(6) ?
    C14 N2 C15 . . 126.8(6) ?
    C2 Fe1 C6 . . 121.8(3) ?
    C2 Fe1 C10 . . 107.5(3) ?
    C6 Fe1 C10 . . 41.0(2) ?
    C2 Fe1 C9 . . 124.6(3) ?
    C6 Fe1 C9 . . 69.1(2) ?
    C10 Fe1 C9 . . 41.6(2) ?
    C2 Fe1 C3 . . 40.7(4) ?
    C6 Fe1 C3 . . 108.4(3) ?
    C10 Fe1 C3 . . 125.0(3) ?
    C9 Fe1 C3 . . 162.2(4) ?
    C2 Fe1 C1 . . 40.9(4) ?
    C6 Fe1 C1 . . 156.8(3) ?
    C10 Fe1 C1 . . 120.5(3) ?
    C9 Fe1 C1 . . 106.3(3) ?
    C3 Fe1 C1 . . 68.7(3) ?
    C2 Fe1 C5 . . 68.4(4) ?
    C6 Fe1 C5 . . 161.7(3) ?
    C10 Fe1 C5 . . 155.6(3) ?
    C9 Fe1 C5 . . 119.6(3) ?
    C3 Fe1 C5 . . 68.5(3) ?
    C1 Fe1 C5 . . 40.6(4) ?
    C2 Fe1 C4 . . 68.5(4) ?
    C6 Fe1 C4 . . 126.0(3) ?
    C10 Fe1 C4 . . 163.1(3) ?
    C9 Fe1 C4 . . 154.3(4) ?
    C3 Fe1 C4 . . 41.3(4) ?
    C1 Fe1 C4 . . 67.9(4) ?
    C5 Fe1 C4 . . 39.8(3) ?
    C2 Fe1 C7 . . 157.4(4) ?
    C6 Fe1 C7 . . 41.2(2) ?
    C10 Fe1 C7 . . 69.3(2) ?
    C9 Fe1 C7 . . 68.7(2) ?
    C3 Fe1 C7 . . 121.7(4) ?
    C1 Fe1 C7 . . 160.3(3) ?
    C5 Fe1 C7 . . 123.9(3) ?
    C4 Fe1 C7 . . 107.8(3) ?
    C2 Fe1 C8 . . 160.5(4) ?
    C6 Fe1 C8 . . 69.1(2) ?
    C10 Fe1 C8 . . 69.1(2) ?
    C9 Fe1 C8 . . 40.3(2) ?
    C3 Fe1 C8 . . 156.7(4) ?
    C1 Fe1 C8 . . 123.0(3) ?
    C5 Fe1 C8 . . 106.3(3) ?
    C4 Fe1 C8 . . 120.3(4) ?
    C7 Fe1 C8 . . 41.0(3) ?
loop_
    _geom_torsion_atom_site_label_1
    _geom_torsion_atom_site_label_2
    _geom_torsion_atom_site_label_3
    _geom_torsion_atom_site_label_4
    _geom_torsion_site_symmetry_1
    _geom_torsion_site_symmetry_2
    _geom_torsion_site_symmetry_3
    _geom_torsion_site_symmetry_4
    _geom_torsion
    _geom_torsion_publ_flag
    C5 C1 C2 C3 . . . . 0.3(8) ?
    Fe1 C1 C2 C3 . . . . 59.8(6) ?
    C5 C1 C2 Fe1 . . . . -59.5(5) ?
    C1 C2 C3 C4 . . . . 0.0(9) ?
    Fe1 C2 C3 C4 . . . . 59.8(6) ?
    C1 C2 C3 Fe1 . . . . -59.9(5) ?
    C2 C3 C4 C5 . . . . -0.3(9) ?
    Fe1 C3 C4 C5 . . . . 59.1(6) ?
    C2 C3 C4 Fe1 . . . . -59.4(5) ?
    C3 C4 C5 C1 . . . . 0.5(9) ?
    Fe1 C4 C5 C1 . . . . 59.0(5) ?
    C3 C4 C5 Fe1 . . . . -58.5(6) ?
    C2 C1 C5 C4 . . . . -0.5(9) ?
    Fe1 C1 C5 C4 . . . . -59.4(6) ?
    C2 C1 C5 Fe1 . . . . 58.9(5) ?
    C10 C6 C7 C8 . . . . 0.0(7) ?
    Fe1 C6 C7 C8 . . . . -59.1(4) ?
    C10 C6 C7 Fe1 . . . . 59.1(4) ?
    C6 C7 C8 C9 . . . . 0.1(7) ?
    Fe1 C7 C8 C9 . . . . -58.3(4) ?
    C6 C7 C8 Fe1 . . . . 58.4(4) ?
    C7 C8 C9 C10 . . . . -0.2(7) ?
    Fe1 C8 C9 C10 . . . . -58.6(4) ?
    C7 C8 C9 Fe1 . . . . 58.5(4) ?
    C7 C6 C10 C9 . . . . -0.1(7) ?
    Fe1 C6 C10 C9 . . . . 59.4(4) ?
    C7 C6 C10 C11 . . . . -179.1(6) ?
    Fe1 C6 C10 C11 . . . . -119.6(6) ?
    C7 C6 C10 Fe1 . . . . -59.5(4) ?
    C8 C9 C10 C6 . . . . 0.2(7) ?
    Fe1 C9 C10 C6 . . . . -59.5(4) ?
    C8 C9 C10 C11 . . . . 179.2(5) ?
    Fe1 C9 C10 C11 . . . . 119.6(6) ?
    C8 C9 C10 Fe1 . . . . 59.7(4) ?
    C6 C10 C11 N1 . . . . -106.0(7) ?
    C9 C10 C11 N1 . . . . 75.1(7) ?
    Fe1 C10 C11 N1 . . . . 163.6(4) ?
    N1 C13 C14 N2 . . . . -1.3(7) ?
    N2 C12 N1 C13 . . . . -0.4(7) ?
    N2 C12 N1 C11 . . . . -179.5(5) ?
    C14 C13 N1 C12 . . . . 1.1(7) ?
    C14 C13 N1 C11 . . . . -179.9(5) ?
    C10 C11 N1 C12 . . . . -86.7(7) ?
    C10 C11 N1 C13 . . . . 94.4(7) ?
    N1 C12 N2 C14 . . . . -0.4(7) ?
    N1 C12 N2 C15 . . . . -179.5(5) ?
    C13 C14 N2 C12 . . . . 1.1(7) ?
    C13 C14 N2 C15 . . . . -179.8(6) ?
    C3 C2 Fe1 C6 . . . . 81.2(6) ?
    C1 C2 Fe1 C6 . . . . -159.3(5) ?
    C3 C2 Fe1 C10 . . . . 123.8(5) ?
    C1 C2 Fe1 C10 . . . . -116.7(5) ?
    C3 C2 Fe1 C9 . . . . 166.5(5) ?
    C1 C2 Fe1 C9 . . . . -74.1(6) ?
    C1 C2 Fe1 C3 . . . . 119.5(8) ?
    C3 C2 Fe1 C1 . . . . -119.5(8) ?
    C3 C2 Fe1 C5 . . . . -81.7(6) ?
    C1 C2 Fe1 C5 . . . . 37.8(5) ?
    C3 C2 Fe1 C4 . . . . -38.7(6) ?
    C1 C2 Fe1 C4 . . . . 80.7(6) ?
    C3 C2 Fe1 C7 . . . . 45.9(11) ?
    C1 C2 Fe1 C7 . . . . 165.4(7) ?
    C3 C2 Fe1 C8 . . . . -159.4(8) ?
    C1 C2 Fe1 C8 . . . . -39.9(12) ?
    C10 C6 Fe1 C2 . . . . 79.9(5) ?
    C7 C6 Fe1 C2 . . . . -160.3(5) ?
    C7 C6 Fe1 C10 . . . . 119.7(5) ?
    C10 C6 Fe1 C9 . . . . -38.6(3) ?
    C7 C6 Fe1 C9 . . . . 81.1(4) ?
    C10 C6 Fe1 C3 . . . . 122.7(5) ?
    C7 C6 Fe1 C3 . . . . -117.6(5) ?
    C10 C6 Fe1 C1 . . . . 44.1(8) ?
    C7 C6 Fe1 C1 . . . . 163.8(7) ?
    C10 C6 Fe1 C5 . . . . -160.5(9) ?
    C7 C6 Fe1 C5 . . . . -40.7(11) ?
    C10 C6 Fe1 C4 . . . . 165.2(5) ?
    C7 C6 Fe1 C4 . . . . -75.1(6) ?
    C10 C6 Fe1 C7 . . . . -119.7(5) ?
    C10 C6 Fe1 C8 . . . . -81.9(4) ?
    C7 C6 Fe1 C8 . . . . 37.8(4) ?
    C6 C10 Fe1 C2 . . . . -118.7(5) ?
    C9 C10 Fe1 C2 . . . . 122.8(4) ?
    C11 C10 Fe1 C2 . . . . 3.5(6) ?
    C9 C10 Fe1 C6 . . . . -118.5(5) ?
    C11 C10 Fe1 C6 . . . . 122.2(7) ?
    C6 C10 Fe1 C9 . . . . 118.5(5) ?
    C11 C10 Fe1 C9 . . . . -119.3(6) ?
    C6 C10 Fe1 C3 . . . . -77.3(5) ?
    C9 C10 Fe1 C3 . . . . 164.2(5) ?
    C11 C10 Fe1 C3 . . . . 45.0(7) ?
    C6 C10 Fe1 C1 . . . . -161.4(4) ?
    C9 C10 Fe1 C1 . . . . 80.1(4) ?
    C11 C10 Fe1 C1 . . . . -39.2(6) ?
    C6 C10 Fe1 C5 . . . . 165.2(7) ?
    C9 C10 Fe1 C5 . . . . 46.7(9) ?
    C11 C10 Fe1 C5 . . . . -72.6(9) ?
    C6 C10 Fe1 C4 . . . . -45.5(13) ?
    C9 C10 Fe1 C4 . . . . -163.9(12) ?
    C11 C10 Fe1 C4 . . . . 76.8(13) ?
    C6 C10 Fe1 C7 . . . . 37.7(4) ?
    C9 C10 Fe1 C7 . . . . -80.8(4) ?
    C11 C10 Fe1 C7 . . . . 159.9(6) ?
    C6 C10 Fe1 C8 . . . . 81.7(4) ?
    C9 C10 Fe1 C8 . . . . -36.8(3) ?
    C11 C10 Fe1 C8 . . . . -156.1(6) ?
    C8 C9 Fe1 C2 . . . . 163.1(4) ?
    C10 C9 Fe1 C2 . . . . -76.8(5) ?
    C8 C9 Fe1 C6 . . . . -81.9(4) ?
    C10 C9 Fe1 C6 . . . . 38.1(3) ?
    C8 C9 Fe1 C10 . . . . -120.0(5) ?
    C8 C9 Fe1 C3 . . . . -166.8(10) ?
    C10 C9 Fe1 C3 . . . . -46.8(11) ?
    C8 C9 Fe1 C1 . . . . 122.2(4) ?
    C10 C9 Fe1 C1 . . . . -117.8(4) ?
    C8 C9 Fe1 C5 . . . . 80.2(5) ?
    C10 C9 Fe1 C5 . . . . -159.8(4) ?
    C8 C9 Fe1 C4 . . . . 49.3(9) ?
    C10 C9 Fe1 C4 . . . . 169.3(7) ?
    C8 C9 Fe1 C7 . . . . -37.6(4) ?
    C10 C9 Fe1 C7 . . . . 82.4(4) ?
    C10 C9 Fe1 C8 . . . . 120.0(5) ?
    C4 C3 Fe1 C2 . . . . -118.1(8) ?
    C2 C3 Fe1 C6 . . . . -117.8(5) ?
    C4 C3 Fe1 C6 . . . . 124.2(5) ?
    C2 C3 Fe1 C10 . . . . -75.4(6) ?
    C4 C3 Fe1 C10 . . . . 166.6(5) ?
    C2 C3 Fe1 C9 . . . . -39.2(13) ?
    C4 C3 Fe1 C9 . . . . -157.2(9) ?
    C2 C3 Fe1 C1 . . . . 37.7(6) ?
    C4 C3 Fe1 C1 . . . . -80.4(6) ?
    C2 C3 Fe1 C5 . . . . 81.5(6) ?
    C4 C3 Fe1 C5 . . . . -36.6(5) ?
    C2 C3 Fe1 C4 . . . . 118.1(8) ?
    C2 C3 Fe1 C7 . . . . -161.1(5) ?
    C4 C3 Fe1 C7 . . . . 80.8(6) ?
    C2 C3 Fe1 C8 . . . . 162.7(7) ?
    C4 C3 Fe1 C8 . . . . 44.6(10) ?
    C5 C1 Fe1 C2 . . . . 118.9(7) ?
    C2 C1 Fe1 C6 . . . . 49.5(9) ?
    C5 C1 Fe1 C6 . . . . 168.4(6) ?
    C2 C1 Fe1 C10 . . . . 81.5(6) ?
    C5 C1 Fe1 C10 . . . . -159.6(4) ?
    C2 C1 Fe1 C9 . . . . 124.4(5) ?
    C5 C1 Fe1 C9 . . . . -116.7(5) ?
    C2 C1 Fe1 C3 . . . . -37.6(6) ?
    C5 C1 Fe1 C3 . . . . 81.4(6) ?
    C2 C1 Fe1 C5 . . . . -118.9(7) ?
    C2 C1 Fe1 C4 . . . . -82.1(6) ?
    C5 C1 Fe1 C4 . . . . 36.8(5) ?
    C2 C1 Fe1 C7 . . . . -163.4(8) ?
    C5 C1 Fe1 C7 . . . . -44.5(10) ?
    C2 C1 Fe1 C8 . . . . 165.2(5) ?
    C5 C1 Fe1 C8 . . . . -75.9(5) ?
    C4 C5 Fe1 C2 . . . . 81.9(7) ?
    C1 C5 Fe1 C2 . . . . -38.0(5) ?
    C4 C5 Fe1 C6 . . . . -45.5(13) ?
    C1 C5 Fe1 C6 . . . . -165.4(8) ?
    C4 C5 Fe1 C10 . . . . 166.6(7) ?
    C1 C5 Fe1 C10 . . . . 46.7(10) ?
    C4 C5 Fe1 C9 . . . . -159.6(6) ?
    C1 C5 Fe1 C9 . . . . 80.5(5) ?
    C4 C5 Fe1 C3 . . . . 37.9(7) ?
    C1 C5 Fe1 C3 . . . . -82.0(6) ?
    C4 C5 Fe1 C1 . . . . 119.9(8) ?
    C1 C5 Fe1 C4 . . . . -119.9(8) ?
    C4 C5 Fe1 C7 . . . . -76.7(7) ?
    C1 C5 Fe1 C7 . . . . 163.4(4) ?
    C4 C5 Fe1 C8 . . . . -118.0(6) ?
    C1 C5 Fe1 C8 . . . . 122.1(5) ?
    C5 C4 Fe1 C2 . . . . -81.7(6) ?
    C3 C4 Fe1 C2 . . . . 38.2(6) ?
    C5 C4 Fe1 C6 . . . . 163.9(5) ?
    C3 C4 Fe1 C6 . . . . -76.2(7) ?
    C5 C4 Fe1 C10 . . . . -160.8(10) ?
    C3 C4 Fe1 C10 . . . . -40.9(15) ?
    C5 C4 Fe1 C9 . . . . 44.3(11) ?
    C3 C4 Fe1 C9 . . . . 164.2(7) ?
    C5 C4 Fe1 C3 . . . . -119.9(9) ?
    C5 C4 Fe1 C1 . . . . -37.5(6) ?
    C3 C4 Fe1 C1 . . . . 82.4(6) ?
    C3 C4 Fe1 C5 . . . . 119.9(9) ?
    C5 C4 Fe1 C7 . . . . 122.0(6) ?
    C3 C4 Fe1 C7 . . . . -118.1(6) ?
    C5 C4 Fe1 C8 . . . . 78.9(6) ?
    C3 C4 Fe1 C8 . . . . -161.2(5) ?
    C6 C7 Fe1 C2 . . . . 48.2(9) ?
    C8 C7 Fe1 C2 . . . . 167.4(8) ?
    C8 C7 Fe1 C6 . . . . 119.2(5) ?
    C6 C7 Fe1 C10 . . . . -37.5(4) ?
    C8 C7 Fe1 C10 . . . . 81.7(4) ?
    C6 C7 Fe1 C9 . . . . -82.2(4) ?
    C8 C7 Fe1 C9 . . . . 37.0(3) ?
    C6 C7 Fe1 C3 . . . . 81.7(5) ?
    C8 C7 Fe1 C3 . . . . -159.1(4) ?
    C6 C7 Fe1 C1 . . . . -161.0(8) ?
    C8 C7 Fe1 C1 . . . . -41.8(10) ?
    C6 C7 Fe1 C5 . . . . 165.7(4) ?
    C8 C7 Fe1 C5 . . . . -75.1(5) ?
    C6 C7 Fe1 C4 . . . . 124.8(5) ?
    C8 C7 Fe1 C4 . . . . -116.0(4) ?
    C6 C7 Fe1 C8 . . . . -119.2(5) ?
    C9 C8 Fe1 C2 . . . . -45.6(10) ?
    C7 C8 Fe1 C2 . . . . -165.5(9) ?
    C9 C8 Fe1 C6 . . . . 82.0(4) ?
    C7 C8 Fe1 C6 . . . . -38.0(4) ?
    C9 C8 Fe1 C10 . . . . 37.9(3) ?
    C7 C8 Fe1 C10 . . . . -82.0(4) ?
    C7 C8 Fe1 C9 . . . . -119.9(5) ?
    C9 C8 Fe1 C3 . . . . 169.9(7) ?
    C7 C8 Fe1 C3 . . . . 50.0(9) ?
    C9 C8 Fe1 C1 . . . . -75.7(5) ?
    C7 C8 Fe1 C1 . . . . 164.4(4) ?
    C9 C8 Fe1 C5 . . . . -116.8(4) ?
    C7 C8 Fe1 C5 . . . . 123.3(4) ?
    C9 C8 Fe1 C4 . . . . -157.7(4) ?
    C7 C8 Fe1 C4 . . . . 82.4(5) ?
    C9 C8 Fe1 C7 . . . . 119.9(5) ?
_iucr_refine_instructions_details
;
TITL
CELL  1.54184   7.2745   9.3164  22.2744   90.000   90.927   90.000
ZERR     4.00   0.0003   0.0003   0.0009    0.000    0.003    0.000
LATT   1
SYMM  - X, 1/2 + Y, 1/2 - Z
SFAC  C    H    N    FE   I
UNIT  60   68   8    4    4
MERG   2
OMIT    -7   6   2
OMIT     6   2   0
FMAP   2
PLAN    4
SIZE     0.07   0.12   0.16
ACTA
HTAB    2.00000
BOND   $H
CONF
L.S.  16
TEMP  -100.00
WGHT    0.068200    3.763600
FVAR       3.06360
C1    1    0.312403   -0.047354    0.709761    11.00000    0.07976    0.02325 =
         0.03369    0.00996    0.00533    0.00980
AFIX  13
H1    2    0.373773   -0.120102    0.683854    11.00000   -1.20000
AFIX   0
C2    1    0.401144    0.060423    0.744442    11.00000    0.05999    0.05893 =
         0.04725    0.03212   -0.01567   -0.00623
AFIX  13
H2    2    0.536871    0.076811    0.747214    11.00000   -1.20000
AFIX   0
C3    1    0.266403    0.140640    0.774517    11.00000    0.11508    0.03630 =
         0.02598    0.00291   -0.00471   -0.01375
AFIX  13
H3    2    0.288568    0.223014    0.802493    11.00000   -1.20000
AFIX   0
C4    1    0.091175    0.080168    0.757711    11.00000    0.08608    0.03496 =
         0.05423    0.01639    0.03662   -0.00376
AFIX  13
H4    2   -0.031352    0.114810    0.771373    11.00000   -1.20000
AFIX   0
C5    1    0.120908   -0.032898    0.718292    11.00000    0.07128    0.02343 =
         0.04855    0.00812    0.00902   -0.01608
AFIX  13
H5    2    0.023132   -0.093186    0.698794    11.00000   -1.20000
AFIX   0
C6    1    0.254633    0.359638    0.658459    11.00000    0.02988    0.01734 =
         0.03089    0.00016   -0.00001   -0.00383
AFIX  13
H6    2    0.287701    0.441636    0.685517    11.00000   -1.20000
AFIX   0
C7    1    0.071964    0.310732    0.644874    11.00000    0.02545    0.02214 =
         0.03746    0.00081    0.00005    0.00060
AFIX  13
H7    2   -0.044502    0.351891    0.660776    11.00000   -1.20000
AFIX   0
C8    1    0.086883    0.190346    0.604885    11.00000    0.02696    0.02524 =
         0.03060    0.00235   -0.00081   -0.00671
AFIX  13
H8    2   -0.017643    0.132126    0.588285    11.00000   -1.20000
AFIX   0
C9    1    0.274800    0.166403    0.594494    11.00000    0.02982    0.01517 =
         0.02812    0.00005   -0.00027   -0.00022
AFIX  13
H9    2    0.326204    0.088406    0.568891    11.00000   -1.20000
AFIX   0
C10   1    0.381014    0.271336    0.627523    11.00000    0.02564    0.01700 =
         0.03025    0.00263   -0.00035   -0.00280
C11   1    0.585761    0.280811    0.628821    11.00000    0.02295    0.02136 =
         0.03202    0.00522    0.00013    0.00351
AFIX  23
H11A  2    0.626164    0.342033    0.662882    11.00000   -1.20000
H11B  2    0.638450    0.183853    0.635000    11.00000   -1.20000
AFIX   0
C12   1    0.690653    0.266601    0.522875    11.00000    0.02379    0.01626 =
         0.03738   -0.00165   -0.00051    0.00309
AFIX  43
H12   2    0.675175    0.165852    0.518576    11.00000   -1.20000
AFIX   0
C13   1    0.695592    0.483529    0.560915    11.00000    0.02915    0.01361 =
         0.04536    0.00091   -0.00088   -0.00193
AFIX  43
H13   2    0.684858    0.560831    0.588451    11.00000   -1.20000
AFIX   0
C14   1    0.753721    0.493196    0.503820    11.00000    0.02311    0.01564 =
         0.04478    0.00342    0.00285   -0.00136
AFIX  43
H14   2    0.789242    0.577950    0.483324    11.00000   -1.20000
AFIX   0
C15   1    0.803157    0.308952    0.420638    11.00000    0.04059    0.03477 =
         0.03180    0.00192    0.00556    0.00098
AFIX 137
H15A  2    0.933757    0.283130    0.420725    11.00000   -1.50000
H15B  2    0.781267    0.388061    0.392419    11.00000   -1.50000
H15C  2    0.729304    0.225701    0.408345    11.00000   -1.50000
AFIX   0
N1    3    0.654489    0.341564    0.572250    11.00000    0.02338    0.01391 =
         0.03262    0.00238   -0.00158    0.00084
N2    3    0.751200    0.353615    0.480897    11.00000    0.02622    0.02125 =
         0.03481    0.00401   -0.00050    0.00172
FE1   4    0.227502    0.151952    0.683993    11.00000    0.03263    0.01633 =
         0.02431   -0.00019    0.00204   -0.00313
I1    5    0.695745   -0.118589    0.579436    11.00000    0.03575    0.01395 =
         0.03362    0.00010   -0.00212    0.00001
HKLF    4
REM
REM R1 =  0.0489 for   2745 Fo > 4sig(Fo)  and  0.0526 for all   2972 data
REM    173 parameters refined using      0 restraints
END
WGHT      0.0684      3.8516
REM Highest difference peak  2.514,  deepest hole -1.531,  1-sigma level  0.172
Q1    1   0.8308 -0.1184  0.5790  11.00000  0.05    2.51
Q2    1   0.5572 -0.1177  0.5607  11.00000  0.05    1.59
Q3    1   0.5507 -0.1199  0.5859  11.00000  0.05    1.41
Q4    1   0.3804  0.1563  0.6822  11.00000  0.05    0.88
;
