# Supplementary material for: 1-(Ferrocen-1-ylmeth­yl)-3-methyl­imidazol-3-ium iodide
Source: Acta Crystallogr Sect E Struct Rep Online. 2012 Nov 10;68(Pt 12):m1469. doi: 10.1107/S1600536812045400 (PMC3588731; doi:10.1107/S1600536812045400)
Supplement: Supplementary file 2 [file e-68-m1469-Isup2.hkl]

#
# h,k,l, Fc-squared, Fo-squared, sigma(Fo-squared) and status flag
#
data_I
_shelx_title ' '
_shelx_refln_list_code          4
_shelx_F_calc_maximum      324.69
_exptl_crystal_F_000       800.00
_reflns_d_resolution_high  0.8020
 
loop_
 _symmetry_equiv_pos_as_xyz
 'x, y, z'
 '-x, y+1/2, -z+1/2'
 '-x, -y, -z'
 'x, -y-1/2, z-1/2'
 
_cell_length_a     7.2745
_cell_length_b     9.3164
_cell_length_c    22.2744
_cell_angle_alpha  90.000
_cell_angle_beta   90.927
_cell_angle_gamma  90.000
 
_shelx_F_squared_multiplier     1.000
 
loop_
 _refln_index_h
 _refln_index_k
 _refln_index_l
 _refln_F_squared_calc
 _refln_F_squared_meas
 _refln_F_squared_sigma
 _refln_observed_status
   1   0   0     4909.62     4231.62    315.32 o
   2   0   0   105426.21    98749.14    519.75 o
   3   0   0    28037.12    26421.25    356.82 o
   4   0   0     5483.86     4565.24    147.15 o
   5   0   0     8168.65     8371.17    545.05 o
   6   0   0      176.96      185.05     30.66 o
   7   0   0      332.24      275.84     37.62 o
   8   0   0     1080.88     1098.01     63.76 o
   1   1   0    34459.23    36583.97    212.05 o
   2   1   0      364.76      312.08     16.08 o
   3   1   0     7135.70     6538.95    144.30 o
   4   1   0     5308.56     5397.00    178.85 o
   5   1   0     1059.59     1353.94    255.36 o
   6   1   0      790.48      804.17     40.42 o
   7   1   0       31.31      270.21     32.95 o
   8   1   0        1.32       74.72     15.36 o
   0   2   0     2758.22     3350.21    199.20 o
   1   2   0        2.66       18.86      9.63 o
   2   2   0       42.00       65.82     23.61 o
   3   2   0       54.03       69.23     16.37 o
   4   2   0       12.09      218.86     75.71 o
   5   2   0      649.55      950.02    117.74 o
   7   2   0      297.44      441.82     68.16 o
   8   2   0        2.26      136.27     15.39 o
   1   3   0    24991.92    29435.14    260.77 o
   2   3   0     6754.40     6762.46    173.87 o
   3   3   0     5473.84     5150.68    121.57 o
   4   3   0     5200.85     4990.57    232.76 o
   5   3   0       11.25      220.04     54.04 o
   6   3   0     2557.02     2620.32     60.00 o
   7   3   0      975.44     1199.23    174.08 o
   8   3   0      203.88      255.20     20.47 o
   0   4   0    43575.14    57215.50   1839.61 o
   1   4   0      812.97      831.18     51.62 o
   2   4   0    27599.62    28943.62    735.55 o
   3   4   0     7335.83     6954.96    187.77 o
   4   4   0     4831.29     5011.75    237.56 o
   5   4   0     4521.64     4427.52    102.74 o
   6   4   0      202.38      263.64     28.87 o
   7   4   0      346.72      370.34     32.43 o
   8   4   0      597.08      624.34     26.93 o
   1   5   0    21911.23    25295.43    428.68 o
   2   5   0      368.68      294.34     40.69 o
   3   5   0     9041.85     9496.53    303.79 o
   4   5   0     2063.86     1850.23     54.15 o
   5   5   0      915.36     1038.10     49.44 o
   6   5   0     1137.51     1050.14     50.89 o
   7   5   0      133.84      320.32     51.63 o
   0   6   0     2487.28     3029.38    201.90 o
   1   6   0      647.67      692.42     80.19 o
   2   6   0     2354.16     2637.32    160.08 o
   3   6   0     1054.24      841.21     48.63 o
   4   6   0     1505.56     1563.77     60.68 o
   5   6   0      601.73      704.93     44.78 o
   6   6   0      768.31     1073.80     79.85 o
   7   6   0      682.07      767.95     55.11 o
   1   7   0     7843.15     9269.34    210.87 o
   2   7   0     5024.88     5047.33    145.71 o
   3   7   0     1318.35     1148.68     60.81 o
   4   7   0     5473.78     5101.34    158.90 o
   5   7   0      729.40      675.67     47.99 o
   6   7   0     2212.02     2225.57     69.58 o
   7   7   0     1040.79     1062.27     47.38 o
   0   8   0    10570.56    12301.30    317.23 o
   1   8   0     1874.54     2012.12    109.72 o
   2   8   0     8657.37     8698.14    239.09 o
   3   8   0     5483.74     4852.75    195.21 o
   4   8   0     1164.84     1164.05     95.76 o
   5   8   0     3110.69     2734.84    456.90 o
   6   8   0      349.44      414.22     42.73 o
   1   9   0     1993.22     2132.20    134.65 o
   2   9   0      477.72      458.93     36.48 o
   3   9   0     2069.65     2168.53    300.58 o
   4   9   0       16.34       52.48     22.90 o
   5   9   0       79.93      240.62     30.58 o
   0  10   0       44.32       37.71     24.91 o
   1  10   0       18.51       35.07     18.38 o
   2  10   0      246.77      247.91     65.43 o
   3  10   0      574.47      555.15     36.25 o
   4  10   0      225.81      401.27     41.35 o
   1  11   0     1184.73     1115.46     41.60 o
   2  11   0     2086.87     1657.08     71.71 o
  -8   1   1     1734.35     1661.15     68.55 o
  -7   1   1        2.13       55.82     15.73 o
  -6   1   1     2858.16     2706.15     59.10 o
  -5   1   1     1891.62     1958.13     79.59 o
  -4   1   1      993.61     1075.25     60.78 o
  -3   1   1     6782.85     6526.38    280.63 o
  -2   1   1      326.16      357.03     35.00 o
  -1   1   1      598.95      757.84     52.92 o
   0   1   1     5915.49     8064.85     82.20 o
   1   1   1     5581.12     5423.54     94.73 o
   2   1   1     8231.25     7282.12    101.05 o
   3   1   1     2360.60     2180.81     59.08 o
   4   1   1     2779.66     2828.72     81.77 o
   5   1   1     5191.33     4802.86    109.35 o
   6   1   1       60.45      446.68    105.84 o
   7   1   1     2350.29     2223.33     79.98 o
   8   1   1      190.00      427.74     30.49 o
  -8   2   1      323.43      341.92     25.78 o
  -7   2   1     4392.11     4536.81    157.46 o
  -6   2   1      162.08      219.19     22.01 o
  -5   2   1     4357.56     4262.79     90.35 o
  -4   2   1     4063.08     4251.97    139.20 o
  -3   2   1       84.68      524.83     46.42 o
  -2   2   1     8712.68     8386.72    111.99 o
  -1   2   1    33508.72    39617.77    404.18 o
   0   2   1       26.39       27.88      7.72 o
   1   2   1    79773.07    86459.34    352.35 o
   2   2   1     8988.06     8212.25    181.02 o
   3   2   1    36796.10    33281.75    311.94 o
   4   2   1    15879.65    14461.61    222.49 o
   5   2   1     5037.54     4819.67    141.87 o
   6   2   1     8003.11     7647.74    163.02 o
   7   2   1       12.64       49.30     12.60 o
   8   2   1     1089.79     1037.08     41.62 o
  -8   3   1     1400.64     1335.07    152.45 o
  -7   3   1       10.66      238.08     39.45 o
  -6   3   1     2094.45     2457.00     68.73 o
  -5   3   1      630.07      657.26     33.78 o
  -4   3   1      351.21      672.29    108.58 o
  -3   3   1      489.16      559.40     43.13 o
  -2   3   1     3235.25     3330.28     95.15 o
  -1   3   1      178.90      221.51     25.30 o
   0   3   1     9343.01    12318.03    218.41 o
   1   3   1      610.76      637.21     38.00 o
   2   3   1    14113.00    14081.38    194.78 o
   3   3   1     7047.40     6304.29    207.73 o
   4   3   1     8656.32     8215.78    289.57 o
   5   3   1     6666.46     6582.16     95.20 o
   6   3   1      881.31     1070.06     47.57 o
   7   3   1     1987.23     1878.95    218.41 o
   8   3   1        2.36      147.08     23.86 o
  -8   4   1       60.80      144.08     23.11 o
  -7   4   1       23.98       89.49     16.53 o
  -6   4   1      196.47      341.85     33.75 o
  -5   4   1      116.11      299.71     57.82 o
  -4   4   1     3101.50     3185.23    197.18 o
  -3   4   1        9.35       41.29     52.42 o
  -2   4   1     7238.32     7466.05    161.01 o
  -1   4   1      267.06      436.03     41.00 o
   0   4   1     2202.61     2930.27    108.05 o
   1   4   1     2162.13     2579.13     88.90 o
   2   4   1     2836.25     3409.59    124.78 o
   3   4   1      404.49      383.61     50.01 o
   4   4   1      221.55      794.40    173.26 o
   5   4   1       42.50      156.76     42.02 o
   6   4   1      145.79      235.87     29.89 o
   7   4   1      157.11      550.22     83.04 o
   8   4   1       60.38       83.94     10.58 o
  -7   5   1      161.37      202.17     21.06 o
  -6   5   1     2733.22     2784.68     82.28 o
  -5   5   1     2845.49     2841.42     74.84 o
  -4   5   1      449.02      500.14     35.86 o
  -3   5   1    12864.55    13105.70    380.54 o
  -2   5   1     2258.99     2843.36    130.45 o
  -1   5   1    10681.76    12090.38    255.35 o
   0   5   1    18109.01    23603.11    708.44 o
   1   5   1      159.64      620.93     71.48 o
   2   5   1    14518.47    15250.10    360.21 o
   3   5   1     2534.77     2793.82    135.79 o
   4   5   1     2622.86     2543.51    114.07 o
   5   5   1     3398.44     3273.70    159.48 o
   6   5   1       34.27      236.53     35.09 o
   7   5   1     1630.05     1579.46     91.73 o
  -7   6   1     1939.62     2036.02     83.50 o
  -6   6   1      307.83      378.40     50.95 o
  -5   6   1     2093.75     2110.78     74.40 o
  -4   6   1     5190.70     4783.96    100.55 o
  -3   6   1      106.59      167.85     25.77 o
  -2   6   1     6194.81     6650.65    254.46 o
  -1   6   1     7103.42     8635.40    299.41 o
   0   6   1      262.25      243.06     49.33 o
   1   6   1    15890.58    17787.80    497.58 o
   2   6   1     1908.13     2062.34    146.65 o
   3   6   1     9103.44     8132.07    481.17 o
   4   6   1     5516.18     5239.18    156.87 o
   5   6   1     1037.15     1098.45     52.27 o
   6   6   1     3574.75     3537.59    100.92 o
   7   6   1       37.76       78.15     23.45 o
  -6   7   1     1328.92     1526.02     79.37 o
  -5   7   1       14.00       56.12     23.60 o
  -4   7   1      548.18      604.01     45.92 o
  -3   7   1       16.03       53.56     21.12 o
  -2   7   1      103.64      221.32     43.21 o
  -1   7   1       17.45       67.91     32.79 o
   0   7   1     2871.66     3386.14    240.05 o
   1   7   1      751.03      775.86     58.09 o
   2   7   1     3016.97     3119.57    197.21 o
   3   7   1     2190.50     1884.14    112.36 o
   4   7   1     1146.20     1095.98     66.10 o
   5   7   1      972.54      999.76     90.83 o
   6   7   1      311.27      373.70     54.46 o
   7   7   1      544.67      514.75     34.60 o
  -6   8   1     1045.97     1150.65     65.92 o
  -4   8   1     2180.24     2131.77    124.12 o
  -3   8   1       32.10       34.55     21.25 o
  -2   8   1     2861.57     2653.69    150.44 o
  -1   8   1      134.82      143.13     36.53 o
   0   8   1     1925.56     2157.36     94.37 o
   1   8   1       70.91      123.09     42.02 o
   2   8   1      671.74      764.90     74.26 o
   3   8   1       58.00      141.09     37.41 o
   4   8   1       24.67       89.59     29.51 o
   5   8   1      459.80      538.13     41.75 o
   6   8   1       79.86      174.38     34.97 o
  -5   9   1     2202.26     1323.98     61.20 o
  -4   9   1      403.99      339.98     33.34 o
  -3   9   1     6975.73     6794.77    421.37 o
  -2   9   1      224.43      301.08     30.22 o
  -1   9   1     7137.15     6816.46    311.98 o
   0   9   1     2308.08     2696.66    154.26 o
   1   9   1     2060.86     2463.27     95.32 o
   2   9   1     3311.95     3301.84    267.27 o
   3   9   1      333.07      416.08     44.25 o
   4   9   1      621.05      620.85     44.22 o
   5   9   1     2051.29     1058.76     48.22 o
  -4  10   1     2723.61     2116.26     78.45 o
  -3  10   1       37.21       93.88     32.48 o
  -2  10   1     4935.27     4263.73    478.92 o
  -1  10   1     2167.01     2339.79     82.79 o
   0  10   1     3036.89     2822.84     90.17 o
   1  10   1     5118.40     4704.18    357.89 o
   2  10   1      109.40      273.20     57.50 o
   3  10   1     2893.64     2746.35     77.53 o
   4  10   1     2369.04     1753.53     68.20 o
  -2  11   1       78.75      164.31     34.96 o
  -1  11   1        0.92       -4.96     26.67 o
   0  11   1      326.85      295.28     23.70 o
   1  11   1        7.96       16.91     22.82 o
   2  11   1      648.80      726.20     57.87 o
  -8   0   2     3381.79     3308.10    119.74 o
  -7   0   2      658.18      662.41     49.11 o
  -6   0   2    14390.55    14224.63   1099.12 o
  -5   0   2      424.60      473.20     58.31 o
  -4   0   2    10966.36    10627.41    841.31 o
  -3   0   2    12962.05    12722.99    222.58 o
  -2   0   2     6011.90     6645.25    446.39 o
  -1   0   2     9165.06     8998.59    416.44 o
   0   0   2     2242.47     2265.84     86.34 o
   1   0   2     1304.36     1221.61     71.34 o
   2   0   2    65949.09    59219.44    896.31 o
   3   0   2     7588.23     6745.77    144.19 o
   4   0   2    15811.80    14763.17    863.98 o
   5   0   2    17057.03    15840.88    277.13 o
   6   0   2     1868.30     1580.38     71.14 o
   7   0   2     8886.54     8005.96    350.16 o
   8   0   2        1.31        6.80      9.93 o
  -8   1   2      120.73      298.28     28.85 o
  -7   1   2     3765.72     3863.03    210.22 o
  -6   1   2       81.29      318.65     56.33 o
  -5   1   2     8410.98     8163.99    253.55 o
  -4   1   2     3079.20     3068.17    115.99 o
  -3   1   2     5840.22     5115.86    131.62 o
  -2   1   2     6511.69     5854.04    108.67 o
  -1   1   2     6463.47     6643.99    152.77 o
   0   1   2     2461.56     3155.54     82.71 o
   1   1   2     1454.77     1542.34     57.76 o
   2   1   2       99.72      105.14     20.26 o
   3   1   2      650.62      558.09     41.18 o
   4   1   2     1815.14     1940.26     64.45 o
   5   1   2     1471.92     1338.92     57.58 o
   6   1   2     7795.67     7366.39    146.78 o
   7   1   2      240.88      251.12     38.62 o
   8   1   2     2223.80     2125.02     60.65 o
  -8   2   2       78.98      144.01     30.90 o
  -7   2   2        0.76      293.33     41.38 o
  -6   2   2      195.30      280.75     25.84 o
  -5   2   2       26.74      242.85     37.08 o
  -4   2   2      274.41      707.51    136.18 o
  -3   2   2      218.14      625.35    153.00 o
  -2   2   2     2398.74     2033.41    118.02 o
  -1   2   2     3442.92     3975.62    101.36 o
   0   2   2      887.08     1086.96     39.94 o
   1   2   2     3073.17     3635.21     65.76 o
   2   2   2       30.07       75.17     22.46 o
   3   2   2      833.80      812.19     56.60 o
   4   2   2     1759.26     1835.36     71.74 o
   5   2   2      486.67      585.43     47.32 o
   6   2   2        5.87      152.01     25.24 o
   7   2   2       49.59       84.15     23.25 o
   8   2   2        3.36      137.38     38.00 o
  -8   3   2      344.01      517.89     70.17 o
  -7   3   2     3413.03     3165.67     77.01 o
  -6   3   2      293.22      520.44     46.53 o
  -5   3   2     6866.73     6817.47    140.35 o
  -4   3   2     2145.28     2271.69    163.03 o
  -3   3   2     3830.51     3611.04    154.66 o
  -2   3   2     9226.03     9122.69    174.03 o
  -1   3   2       22.95      394.42     52.10 o
   0   3   2    18180.39    23604.84    500.69 o
   1   3   2    10594.57    10825.03    213.73 o
   2   3   2       17.18      100.19     34.27 o
   3   3   2    12913.43    12099.05    506.26 o
   4   3   2     4641.76     4721.30    128.22 o
   5   3   2     1830.36     1899.20     48.73 o
   6   3   2     3075.00     2920.28     97.44 o
   7   3   2        7.14      139.11     48.57 o
   8   3   2     1510.59     1475.45     67.82 o
  -8   4   2     1365.95     1299.95     63.55 o
  -7   4   2      256.54      282.95     24.67 o
  -6   4   2     6564.72     6460.49    109.23 o
  -5   4   2      161.57      229.43     22.45 o
  -4   4   2    14253.55    12607.05    511.49 o
  -3   4   2     4076.95     3698.04    111.41 o
  -2   4   2     4433.70     4728.75    130.51 o
  -1   4   2     9997.83    10987.38    193.03 o
   0   4   2      816.59      990.02     55.77 o
   1   4   2     1413.67     1852.39     74.68 o
   2   4   2     9246.67     9075.89    203.58 o
   3   4   2     2931.64     2881.26    122.44 o
   4   4   2     6618.87     6822.46    339.68 o
   5   4   2     8387.28     7823.26    245.30 o
   6   4   2      620.71      627.08     35.22 o
   7   4   2     4594.53     4665.05    163.57 o
   8   4   2       20.62       33.95     12.23 o
  -8   5   2       36.14      189.18     22.08 o
  -7   5   2     2806.20     2754.24     84.56 o
  -6   5   2       40.51      440.67     67.50 o
  -5   5   2     3800.01     4067.07    105.34 o
  -4   5   2      559.06      607.95     33.60 o
  -3   5   2     6098.88     5947.21    242.85 o
  -2   5   2     1316.31     1532.40     84.91 o
  -1   5   2     3596.07     3978.07    147.88 o
   0   5   2       15.82       43.98     15.90 o
   1   5   2      353.28      439.04     65.14 o
   2   5   2     1608.23     1661.42     97.26 o
   3   5   2      732.97      753.16     70.36 o
   4   5   2     4048.88     3769.58     87.27 o
   5   5   2      362.57      370.61     28.12 o
   6   5   2     3507.27     3567.62     90.85 o
   7   5   2       75.26      176.88     41.28 o
  -6   6   2       53.59       78.64     27.14 o
  -5   6   2      679.40      749.79     49.97 o
  -4   6   2      114.72      198.22     26.54 o
  -3   6   2     1240.59     1180.66     56.01 o
  -2   6   2     1613.70     1623.06    126.89 o
  -1   6   2     3568.58     3818.93    190.24 o
   0   6   2      348.44      328.16     57.73 o
   1   6   2     3826.12     4296.10    235.94 o
   2   6   2      201.08      180.92     42.78 o
   3   6   2     1621.10     1534.59     92.84 o
   4   6   2      414.63      375.13     95.99 o
   5   6   2      755.56      857.25     64.34 o
   6   6   2       16.03       68.07     27.46 o
   7   6   2       41.04       55.89     25.75 o
  -6   7   2        1.04      173.70     25.66 o
  -5   7   2     2927.67     2965.02    105.55 o
  -4   7   2     2139.26     1899.87     84.97 o
  -3   7   2      749.25      787.10     47.88 o
  -2   7   2    10275.16     9982.91    288.19 o
  -1   7   2     1553.24     2266.77    226.96 o
   0   7   2    11326.25    13345.86    440.05 o
   1   7   2     5833.17     5985.38    157.95 o
   2   7   2     1422.50     1419.04    103.42 o
   3   7   2     9344.50     7809.81    230.78 o
   4   7   2       36.28      114.36     25.95 o
   5   7   2     3566.81     3779.36    170.00 o
   6   7   2      570.88      547.03     60.10 o
   7   7   2        4.39       47.15     17.43 o
  -6   8   2     2850.87     2975.37     98.42 o
  -5   8   2      927.58      936.99     63.24 o
  -4   8   2     3936.43     3702.69    109.07 o
  -3   8   2     5023.99     4528.43    104.95 o
  -2   8   2       13.98      188.73    134.59 o
  -1   8   2     9910.21    10067.61    535.44 o
   0   8   2     3859.14     4287.93    134.51 o
   1   8   2     3379.13     4291.54    183.68 o
   2   8   2     6001.36     6429.45    247.76 o
   3   8   2      313.04      353.22     53.93 o
   4   8   2     5527.61     5130.24    176.64 o
   5   8   2     1966.28     1724.27    373.12 o
   6   8   2      827.40      757.47     56.68 o
  -5   9   2     2129.41     1329.68     62.45 o
  -4   9   2       24.62       81.61     38.55 o
  -3   9   2     2015.06     1684.55    142.21 o
  -2   9   2       21.52       59.88     16.39 o
  -1   9   2      125.87      143.47     33.90 o
   0   9   2      115.14      141.56     26.33 o
   1   9   2       41.45       24.60     13.96 o
   2   9   2       90.38      159.86     52.92 o
   3   9   2       47.04       71.22     20.53 o
   4   9   2      765.73      953.63    192.04 o
  -4  10   2       75.63       94.95     27.20 o
  -3  10   2     1468.00     1517.56     90.33 o
  -2  10   2      297.58      382.81     44.17 o
  -1  10   2     2458.79     2512.25     86.40 o
   0  10   2     1705.37     1626.99    268.18 o
   1  10   2     1938.22     1717.41    143.94 o
   2  10   2     2502.87     2402.40     83.87 o
   3  10   2     1068.52      999.17     50.76 o
   4  10   2      605.39      426.90     31.28 o
  -2  11   2     5688.00     4460.88    113.24 o
  -1  11   2      984.79     1018.51    174.34 o
   0  11   2     5266.69     4465.80    458.24 o
   1  11   2     4644.60     4173.43    122.28 o
   2  11   2     1755.90     1608.41     70.58 o
  -8   1   3      398.76      384.83     29.75 o
  -7   1   3      115.62      257.72     57.87 o
  -6   1   3     3088.46     3076.48     74.00 o
  -5   1   3      250.70      362.37     71.92 o
  -4   1   3     9620.49     9312.23    440.66 o
  -3   1   3     4523.51     4130.63    194.07 o
  -2   1   3    11673.27    11368.12    200.12 o
  -1   1   3    31135.49    31738.41    236.82 o
   0   1   3     7063.23     8950.17    145.39 o
   1   1   3    26210.35    28602.32    335.64 o
   2   1   3      307.48      429.81     41.98 o
   3   1   3     1034.69      903.87     30.70 o
   4   1   3     1433.60     1301.59     49.56 o
   5   1   3      239.92      266.88     33.51 o
   6   1   3      683.56      714.51     50.00 o
   7   1   3     1239.60     1189.38     60.86 o
   8   1   3        2.21       34.92     30.19 o
  -8   2   3      554.70      596.40     38.86 o
  -7   2   3     1494.01     1449.12    128.92 o
  -6   2   3       13.99       73.42     20.45 o
  -5   2   3     9941.68     9564.61    296.77 o
  -4   2   3     4307.45     4061.77    143.28 o
  -3   2   3    21980.29    19899.16    267.64 o
  -2   2   3    24338.11    23084.20    483.32 o
  -1   2   3     6738.96     6782.49    130.96 o
   0   2   3    50357.99    64508.36   1339.78 o
   1   2   3     6831.32     7043.42    125.90 o
   2   2   3     9992.81     9937.07    198.20 o
   3   2   3    11078.22    10362.21    194.12 o
   4   2   3      587.24      614.39     41.76 o
   5   2   3     4304.63     4138.05    103.20 o
   6   2   3     3248.68     3305.11    110.98 o
   7   2   3      483.52      445.74     37.05 o
   8   2   3     2720.71     2789.60     98.50 o
  -8   3   3      216.99      249.76     23.02 o
  -7   3   3       44.49      273.62     46.48 o
  -6   3   3     1422.52     1490.08     54.09 o
  -5   3   3     1360.20     1512.11     63.12 o
  -4   3   3     6793.54     5977.50    231.99 o
  -3   3   3    13547.72    12548.45    333.42 o
  -2   3   3     8222.04     8219.38    170.47 o
  -1   3   3    15436.52    17586.46    217.72 o
   0   3   3      308.82      303.65     31.66 o
   1   3   3    11005.98    11670.77    188.40 o
   2   3   3       43.68      129.70     32.20 o
   3   3   3     2680.06     2868.15    196.40 o
   4   3   3      192.43      207.68     50.73 o
   5   3   3      342.35      424.74     25.19 o
   6   3   3      334.84      353.19     31.87 o
   7   3   3     1961.84     1967.85    111.95 o
   8   3   3        2.97       21.48     16.67 o
  -8   4   3      237.78      332.63     23.17 o
  -7   4   3       25.24      107.06     25.01 o
  -6   4   3       50.70      198.27     44.19 o
  -5   4   3       80.49      142.88     24.96 o
  -4   4   3      151.94      303.69     99.03 o
  -3   4   3      291.92      251.81     38.70 o
  -2   4   3       14.32       18.26     14.47 o
  -1   4   3     1942.68     2063.25     84.71 o
   0   4   3      504.64      612.47     56.19 o
   1   4   3      791.26      902.56     77.39 o
   2   4   3      154.48      175.86     32.56 o
   3   4   3      874.68      801.25     66.44 o
   4   4   3      449.56      585.32    107.36 o
   5   4   3      862.09      847.44     42.39 o
   6   4   3       51.31       52.37     16.76 o
   7   4   3      239.93      355.52     53.09 o
   8   4   3        6.47       37.46     11.95 o
  -8   5   3      237.63      245.56     23.30 o
  -7   5   3      635.10      900.40    149.42 o
  -6   5   3     3582.86     3636.62     93.95 o
  -5   5   3       73.97      154.79     36.18 o
  -4   5   3     6328.91     5978.13    116.79 o
  -3   5   3     2576.84     2601.56    158.99 o
  -2   5   3     2087.82     2228.46    103.34 o
  -1   5   3    14260.87    16543.18    306.55 o
   0   5   3      493.76      615.32     70.03 o
   1   5   3    14841.00    18068.02    388.08 o
   2   5   3    11349.91    11692.17    318.09 o
   3   5   3     1785.01     1804.04    124.99 o
   4   5   3    11380.77    10837.69    287.07 o
   5   5   3      256.72      298.87     37.48 o
   6   5   3     2988.26     2975.51     99.97 o
   7   5   3     1003.57     1054.54     76.83 o
  -7   6   3      684.79      637.22     49.44 o
  -6   6   3      301.49      291.23     31.56 o
  -5   6   3     6031.47     6064.31    127.77 o
  -4   6   3      740.19      762.07     46.22 o
  -3   6   3     7163.00     6331.20    104.73 o
  -2   6   3    12927.43    14231.67    371.23 o
  -1   6   3     1832.68     1791.72    130.79 o
   0   6   3    18638.62    22061.13    597.68 o
   1   6   3       34.22       81.75     39.97 o
   2   6   3     8187.81     9508.72    322.38 o
   3   6   3     4723.75     4418.03    162.49 o
   4   6   3      417.99      439.42     60.65 o
   5   6   3     5307.83     5406.00    144.70 o
   6   6   3     1492.87     1614.04     75.44 o
   7   6   3      557.26      575.71     48.84 o
  -6   7   3     1869.13     1709.18     62.24 o
  -5   7   3     1120.70     1366.34    100.24 o
  -4   7   3     2376.46     2179.80     90.93 o
  -3   7   3     2782.80     2549.26     82.37 o
  -2   7   3     2786.69     2589.99     88.00 o
  -1   7   3     2953.55     3498.66    133.79 o
   0   7   3     2214.38     2614.41    116.73 o
   1   7   3     2478.99     2805.04     99.43 o
   2   7   3       93.55      161.21     27.86 o
   3   7   3      471.16      389.83     56.77 o
   4   7   3       56.96       31.15     28.59 o
   5   7   3      166.76      292.05     45.16 o
   6   7   3        0.45      -12.90     18.21 o
   7   7   3      602.32      597.34     39.16 o
  -6   8   3      296.75      545.50    112.53 o
  -5   8   3      281.07      345.79     44.83 o
  -4   8   3      212.39      258.98     46.34 o
  -3   8   3       11.68       26.13     20.94 o
  -2   8   3       13.48       30.25     21.48 o
  -1   8   3      219.89      257.88     32.89 o
   0   8   3      883.68     1080.70     66.02 o
   1   8   3     1147.89     1165.77     67.21 o
   2   8   3      276.67      275.31     60.17 o
   3   8   3     1875.78     1769.12    124.65 o
   4   8   3       33.62       85.40     27.69 o
   5   8   3     1021.84     1052.20     80.27 o
   6   8   3      113.82      131.60     30.74 o
  -5   9   3      587.14      384.25     35.35 o
  -4   9   3     3573.99     3488.57    119.75 o
  -3   9   3      732.49      642.32     35.18 o
  -2   9   3     1080.07     1330.70     75.29 o
  -1   9   3     5070.27     5277.91    113.57 o
   0   9   3      915.12      914.59     57.67 o
   1   9   3     3939.23     4001.08    330.20 o
   2   9   3     4777.47     4740.85    189.48 o
   3   9   3     1202.29     1153.13     63.90 o
   4   9   3     5025.36     4632.31    307.52 o
  -4  10   3      488.66      380.84     34.86 o
  -3  10   3     2003.05     1961.69    100.99 o
  -2  10   3     4195.34     3975.16    104.75 o
  -1  10   3      128.12      322.91    100.52 o
   0  10   3     6327.87     6157.05    566.09 o
   1  10   3     2622.32     2132.79    226.81 o
   2  10   3     3030.42     2990.06     92.35 o
   3  10   3     4936.70     4424.97    175.06 o
   4  10   3       88.42      132.87     23.27 o
  -2  11   3      494.84      440.77     37.05 o
  -1  11   3     1520.68     1292.02    114.71 o
   0  11   3       39.06       29.09      8.83 o
   1  11   3      698.39      738.92     54.86 o
   2  11   3      106.14      138.53     22.22 o
  -8   0   4      491.09      539.37     50.29 o
  -7   0   4     1686.55     1694.05     78.33 o
  -6   0   4     1351.63     1295.15     99.06 o
  -5   0   4      442.00      487.13     81.03 o
  -4   0   4     9980.37     9835.19    862.46 o
  -3   0   4     3920.05     3857.36    543.57 o
  -2   0   4    18342.54    17932.22    349.21 o
  -1   0   4    61270.16    64235.29   1665.46 o
   0   0   4     5146.76     5096.08    356.80 o
   1   0   4    90172.92    83129.80    673.70 o
   2   0   4     9571.35     9723.29    362.99 o
   3   0   4    28416.56    26286.52    329.09 o
   4   0   4    13210.02    12416.00    231.08 o
   5   0   4     1075.46      991.18     69.09 o
   6   0   4     2795.50     2812.26    130.28 o
   7   0   4      675.81      659.35     64.75 o
   8   0   4      375.19      317.16     35.36 o
  -8   1   4      337.93      360.17     29.57 o
  -7   1   4        2.75        8.59     15.86 o
  -6   1   4      253.94      307.34     32.49 o
  -5   1   4      767.78      783.14     58.53 o
  -4   1   4       26.27       97.17     27.20 o
  -3   1   4     3459.93     3134.12    197.84 o
  -2   1   4    12626.18    12520.72    269.51 o
  -1   1   4    10289.10    10726.66    131.09 o
   0   1   4    28166.14    33688.93    365.98 o
   1   1   4     6619.27     5716.30    310.62 o
   2   1   4    22857.40    20527.73    350.71 o
   3   1   4      201.79      231.65     18.12 o
   4   1   4    14587.55    13424.94    183.32 o
   5   1   4      232.61      227.23     45.01 o
   6   1   4      677.48      630.03     61.38 o
   7   1   4      150.11      200.74     31.94 o
   8   1   4      273.40      293.43     23.86 o
  -8   2   4        8.17      128.28     39.60 o
  -7   2   4      161.48      221.83     49.59 o
  -6   2   4       31.44      140.91     27.98 o
  -5   2   4      335.24      400.19     35.25 o
  -4   2   4     1390.51     1466.56    128.92 o
  -3   2   4       56.67       76.97     27.50 o
  -2   2   4      441.69      438.95     26.94 o
  -1   2   4      732.99      872.65     43.39 o
   0   2   4    11585.74    14990.27    243.39 o
   1   2   4     1131.22     1095.52     50.95 o
   2   2   4       19.94       43.18     19.07 o
   3   2   4        3.54       45.47     11.28 o
   4   2   4       21.01       86.45     34.64 o
   5   2   4       41.53       54.11     13.57 o
   6   2   4     1693.40     1620.64     82.20 o
   7   2   4        2.52       48.31     24.72 o
   8   2   4      238.16      258.87     32.64 o
  -8   3   4      944.69      953.26     50.70 o
  -7   3   4      127.05      219.58     32.33 o
  -6   3   4     1410.82     1401.57     63.50 o
  -5   3   4     3615.47     3513.63    132.81 o
  -4   3   4      228.13      200.36     44.70 o
  -3   3   4    13202.62    12961.36    309.77 o
  -2   3   4     5266.03     5163.83    159.08 o
  -1   3   4     6673.89     7061.51    161.69 o
   0   3   4    13314.01    16291.01    226.27 o
   1   3   4       28.28      134.85     35.98 o
   2   3   4    16193.38    15458.83    245.02 o
   3   3   4      847.11      713.98     70.17 o
   4   3   4     2930.45     2654.89    134.00 o
   5   3   4     3145.69     2976.25     57.54 o
   6   3   4      108.32      109.35     26.25 o
   7   3   4     1323.23     1423.16     97.05 o
   8   3   4      284.91      290.80     33.71 o
  -8   4   4      217.43      242.46     19.41 o
  -7   4   4     1537.69     1595.87     75.81 o
  -6   4   4      167.52      162.23     23.23 o
  -5   4   4     1309.91     1251.04     66.75 o
  -4   4   4     7055.50     6085.48    395.71 o
  -3   4   4     1783.70     1746.22    119.98 o
  -2   4   4    16069.01    15773.38    265.88 o
  -1   4   4    20133.21    23005.47    291.67 o
   0   4   4     4262.36     4975.17    143.61 o
   1   4   4    27728.50    30772.44    466.09 o
   2   4   4        8.70      113.49     33.87 o
   3   4   4    16454.08    15689.70    315.62 o
   4   4   4     2024.58     2022.47     76.48 o
   5   4   4     2881.61     2710.99     91.90 o
   6   4   4     2236.44     2411.14     95.28 o
   7   4   4       73.25       97.80     30.70 o
   8   4   4      264.27      252.60     26.17 o
  -8   5   4      281.94      296.15     26.38 o
  -7   5   4       63.68       81.07     27.79 o
  -6   5   4       47.35      138.57     31.56 o
  -5   5   4     1695.13     1622.25     84.95 o
  -4   5   4     1310.89     1472.46     61.11 o
  -3   5   4     1664.48     1544.15    157.44 o
  -2   5   4    10299.95    10769.63    228.02 o
  -1   5   4     1790.84     1815.44    105.28 o
   0   5   4    19395.69    23504.06    445.65 o
   1   5   4      890.95     1037.87     98.14 o
   2   5   4    13676.19    14839.58    328.32 o
   3   5   4       38.61       37.02     28.40 o
   4   5   4     3986.38     3880.61    141.51 o
   5   5   4       53.27       65.86     26.40 o
   6   5   4      300.25      339.99     40.16 o
   7   5   4       12.36       69.39     26.35 o
  -7   6   4      331.04      333.21     37.07 o
  -6   6   4      774.27      750.15     49.60 o
  -5   6   4      122.08      269.70     86.62 o
  -4   6   4     1202.36     1071.20     55.34 o
  -3   6   4      283.43      311.80     26.15 o
  -2   6   4     1074.59     1085.13    102.71 o
  -1   6   4     1085.29     1055.96    101.08 o
   0   6   4       10.47        9.80     33.22 o
   1   6   4       14.51       48.48     27.26 o
   2   6   4       64.53       83.98     38.22 o
   3   6   4       50.09       52.99     20.68 o
   4   6   4      507.38      524.42     68.72 o
   5   6   4      282.32      322.78     39.58 o
   6   6   4      785.63      842.97     55.81 o
   7   6   4       57.86      116.15     27.88 o
  -6   7   4     1442.59     1599.71     59.83 o
  -5   7   4     3203.57     3589.77    152.52 o
  -4   7   4      375.15      332.83     35.93 o
  -3   7   4     9360.82     8375.07    249.64 o
  -2   7   4      262.23      477.69     44.81 o
  -1   7   4     3868.11     4063.45    145.02 o
   0   7   4     6821.20     8361.48    290.38 o
   1   7   4       83.70      234.73     64.12 o
   2   7   4     8963.65     9276.39    307.51 o
   3   7   4     3348.76     3074.49    151.33 o
   4   7   4      469.53      489.64     46.07 o
   5   7   4     6761.37     7023.42    155.78 o
   6   7   4      153.05      115.00     25.62 o
   7   7   4     2304.57     2213.05     70.23 o
  -6   8   4      555.61      354.42    211.18 o
  -5   8   4      267.74      355.53     44.55 o
  -4   8   4     3321.99     3005.46    138.81 o
  -3   8   4      511.45      546.78     39.26 o
  -2   8   4     4563.37     4324.15    130.68 o
  -1   8   4     5253.37     6046.42    646.37 o
   0   8   4      710.70      866.69     58.92 o
   1   8   4    13440.76    13995.55   1240.03 o
   2   8   4      768.78      818.10     59.25 o
   3   8   4     5643.65     5740.73    202.22 o
   4   8   4     3780.21     3515.78    127.01 o
   5   8   4      206.77      262.99     42.62 o
   6   8   4     2849.66     2877.09    101.56 o
  -5   9   4       72.37       84.87     12.37 o
  -4   9   4      352.17      424.12     48.44 o
  -3   9   4      735.55      624.33     59.91 o
  -2   9   4      842.61      922.13     75.20 o
  -1   9   4     1239.58     1365.57     58.62 o
   0   9   4     2084.62     2248.37    146.11 o
   1   9   4      498.13      485.54     52.71 o
   2   9   4     2833.18     3148.47    157.83 o
   3   9   4       28.67       48.02     25.67 o
   4   9   4      964.10      945.57     48.78 o
   5   9   4       69.06       61.34     26.81 o
  -4  10   4      691.95      532.84     40.92 o
  -3  10   4      262.48      288.88     43.85 o
  -2  10   4      644.70      671.00     34.14 o
  -1  10   4       84.62       91.83     14.37 o
   0  10   4      338.98      341.87     43.00 o
   1  10   4       27.90       51.35     21.61 o
   2  10   4      247.54      228.88     26.55 o
   3  10   4       23.97       82.89     27.54 o
   4  10   4     1133.01      990.60     52.82 o
  -2  11   4      281.65      227.26     23.93 o
  -1  11   4     2194.80     1843.43    234.30 o
   0  11   4     1670.85     1748.69     82.59 o
   1  11   4       11.16      192.08     30.25 o
   2  11   4     1279.13     1149.25     57.60 o
  -8   1   5      277.68      328.26     29.13 o
  -7   1   5     2379.48     2456.74     94.17 o
  -6   1   5       12.21       55.15     19.55 o
  -5   1   5     3859.57     3405.10    205.11 o
  -4   1   5     1540.92     1598.08     69.92 o
  -3   1   5      393.19      356.43     39.54 o
  -2   1   5     6706.02     6665.81    115.02 o
  -1   1   5       86.21      130.03     16.58 o
   0   1   5     4706.54     5321.97    226.49 o
   1   1   5     4067.80     3723.65     98.58 o
   2   1   5     1245.33     1173.43     59.33 o
   3   1   5    16694.79    15323.46    163.19 o
   4   1   5       91.79      185.33     44.68 o
   5   1   5     5339.47     4945.98     82.66 o
   6   1   5     1142.79     1162.75     53.59 o
   7   1   5      293.78      278.64     31.08 o
   8   1   5      577.59      595.31     32.94 o
  -8   2   5     2263.89     2446.07     72.67 o
  -7   2   5      911.85     1016.53     58.69 o
  -6   2   5    10870.70    11070.23    237.45 o
  -5   2   5       51.70       57.38     15.73 o
  -4   2   5     9808.93     9395.32    548.56 o
  -3   2   5     4585.55     4397.12    158.88 o
  -2   2   5        2.33      217.37     35.71 o
  -1   2   5    23441.66    25090.32    412.71 o
   0   2   5     4622.00     5368.62    158.51 o
   1   2   5     5144.91     5937.67    217.94 o
   2   2   5    35092.96    30319.31    977.13 o
   3   2   5     2520.03     2358.10    113.96 o
   4   2   5    19326.38    18657.54    476.87 o
   5   2   5     7488.32     6981.21     89.76 o
   6   2   5     1930.14     1910.15     67.39 o
   7   2   5     3610.47     3591.71    103.05 o
   8   2   5        6.66       21.65     14.47 o
  -8   3   5      443.97      490.96     31.15 o
  -7   3   5     2659.43     2663.65     92.22 o
  -6   3   5       58.07      100.76     23.70 o
  -5   3   5     5723.33     5373.95    150.75 o
  -4   3   5        2.72       27.53     28.50 o
  -3   3   5     1060.24     1083.68     97.70 o
  -2   3   5     1310.85     1318.29     66.05 o
  -1   3   5     4799.08     5635.17    149.55 o
   0   3   5     2680.79     3335.45    115.19 o
   1   3   5    11671.89    12292.04    330.41 o
   2   3   5       32.34       44.58     19.48 o
   3   3   5    16174.40    15110.14    418.19 o
   4   3   5      791.09      696.09     69.12 o
   5   3   5     8603.44     7949.62    127.93 o
   6   3   5     1694.70     1658.41     83.52 o
   7   3   5      985.19      959.80     80.90 o
   8   3   5      804.41      774.56     49.64 o
  -8   4   5        5.82       21.02      8.25 o
  -7   4   5       75.45      156.03     31.49 o
  -6   4   5        0.67       36.99     22.14 o
  -5   4   5      418.87      474.06     45.07 o
  -4   4   5        4.43        3.42     10.91 o
  -3   4   5     2123.80     1821.31    110.38 o
  -2   4   5        4.64       17.92     13.26 o
  -1   4   5     1854.94     1870.16     86.22 o
   0   4   5      179.54      180.62     30.07 o
   1   4   5     2306.61     2457.87    138.10 o
   2   4   5       80.32       88.86     30.71 o
   3   4   5      584.39      625.62     87.55 o
   4   4   5       26.62       47.77     18.01 o
   5   4   5       49.01       84.43     18.77 o
   6   4   5       12.04       43.30     15.78 o
   7   4   5      119.60      172.47     35.62 o
   8   4   5      105.45      164.65     22.44 o
  -8   5   5      349.20      359.17     27.23 o
  -7   5   5     1694.62     1736.63    110.83 o
  -6   5   5       41.03       79.32     23.76 o
  -5   5   5     2287.92     2419.68    103.58 o
  -4   5   5     4227.67     4071.54    153.12 o
  -3   5   5      847.58      873.92     93.47 o
  -2   5   5    10853.74    11064.39    235.81 o
  -1   5   5      997.43     1488.91     99.45 o
   0   5   5     9352.45    11535.91    322.08 o
   1   5   5     9967.83    11533.37    330.14 o
   2   5   5      239.13      398.22     74.46 o
   3   5   5     7496.67     7881.26    330.28 o
   4   5   5     3581.61     3303.34    142.90 o
   5   5   5     1049.15     1052.39     65.46 o
   6   5   5     3265.52     3601.24    119.31 o
   7   5   5        1.29       37.53     22.67 o
  -7   6   5      512.39      531.04     44.42 o
  -6   6   5     2894.25     2854.64    134.89 o
  -5   6   5       25.18       50.35     19.80 o
  -4   6   5     4935.30     4690.79    137.85 o
  -3   6   5     4868.86     4227.97    119.13 o
  -2   6   5      945.65     1177.11     58.45 o
  -1   6   5     6631.66     7247.78    272.37 o
   0   6   5     6363.38     6894.61    273.80 o
   1   6   5      841.52     1225.62    120.65 o
   2   6   5    12660.66    12226.65    238.11 o
   3   6   5      248.36      265.81     41.74 o
   4   6   5     6016.80     6033.63    214.96 o
   5   6   5     2157.82     2224.64     92.54 o
   6   6   5     1317.29     1415.83     68.07 o
   7   6   5     1881.09     1978.94     86.09 o
  -6   7   5       39.55       58.96     21.10 o
  -5   7   5      608.95      698.20     78.55 o
  -4   7   5      250.13      229.99     31.17 o
  -3   7   5      436.51      485.82     38.72 o
  -2   7   5      469.65      537.75     47.42 o
  -1   7   5      340.51      551.64     61.30 o
   0   7   5      718.03      784.42     58.85 o
   1   7   5     4056.94     4225.09    139.80 o
   2   7   5       69.25       56.56     19.39 o
   3   7   5     3102.44     2958.15    109.63 o
   4   7   5      343.65      334.81     40.39 o
   5   7   5     1175.12     1225.17     74.27 o
   6   7   5      193.44      226.00     24.87 o
   7   7   5      439.61      475.99     32.87 o
  -6   8   5        3.31       28.10     13.09 o
  -5   8   5     1686.54     1705.41     91.08 o
  -4   8   5      284.39      240.23     43.87 o
  -3   8   5     2140.02     1915.96     69.59 o
  -2   8   5       83.39      151.56     29.77 o
  -1   8   5     2020.79     2200.76     94.35 o
   0   8   5      115.82       99.59     22.17 o
   1   8   5     1361.08     1766.19    124.12 o
   2   8   5       18.77       29.54     26.58 o
   3   8   5      333.00      332.78     41.44 o
   4   8   5        9.82       22.51     14.32 o
   5   8   5        1.71       45.32     19.36 o
   6   8   5      130.46      141.27     24.36 o
  -5   9   5     1737.29     1375.70    410.90 o
  -4   9   5     3241.50     2852.38    114.61 o
  -3   9   5     1163.36     1010.35     78.91 o
  -2   9   5     9456.90     9281.80    180.33 o
  -1   9   5      305.32      402.70     43.46 o
   0   9   5     7026.55     7324.53    728.03 o
   1   9   5     2560.73     2670.08    140.32 o
   2   9   5     1212.39     1514.44    108.37 o
   3   9   5     2225.96     1990.51     73.37 o
   4   9   5      231.83      249.87     20.76 o
   5   9   5      705.12      734.43     39.82 o
  -4  10   5      822.23      577.49     41.76 o
  -3  10   5     2785.66     2593.22     88.86 o
  -2  10   5        2.89       34.07     11.01 o
  -1  10   5     2728.20     2709.62     95.76 o
   0  10   5     1979.68     2095.66     75.50 o
   1  10   5     1573.89     1643.00    116.86 o
   2  10   5     3462.71     3176.05    125.89 o
   3  10   5      118.48      149.58     20.39 o
   4  10   5     1797.63     1663.34     67.20 o
  -2  11   5       87.58       90.60     14.78 o
  -1  11   5       48.31       75.34     12.28 o
   0  11   5        2.21      -12.91     15.95 o
   1  11   5      341.73      334.82     34.81 o
   2  11   5       22.92       39.90     10.43 o
  -8   0   6     1927.34     2149.31     98.76 o
  -7   0   6     4619.35     4747.36    174.45 o
  -6   0   6     1457.12     1440.55     95.79 o
  -5   0   6    18635.77    18014.15    552.06 o
  -4   0   6      511.22      424.53     57.59 o
  -3   0   6    25031.31    23253.65    432.42 o
  -2   0   6     6823.26     7087.23    341.47 o
  -1   0   6     3636.25     3401.48    125.60 o
   0   0   6    26579.03    27932.04    511.94 o
   1   0   6     4703.22     4400.76    208.05 o
   2   0   6      459.74      439.28     69.37 o
   3   0   6    14766.60    12025.77    308.98 o
   4   0   6     9728.24     9749.88    463.54 o
   5   0   6     8876.76     8170.96    152.15 o
   6   0   6     7373.25     7263.06    300.74 o
   7   0   6     1381.92     1355.63     89.61 o
   8   0   6     3598.04     3746.79    114.18 o
  -8   1   6      866.05      874.53     44.58 o
  -7   1   6      323.28      425.42     40.37 o
  -6   1   6     3707.06     3606.91     96.87 o
  -5   1   6       16.81       53.95     18.61 o
  -4   1   6    15168.84    14126.82    210.56 o
  -3   1   6     1306.69     1206.13     63.59 o
  -2   1   6    12733.93    12147.67    189.28 o
  -1   1   6     5041.76     5178.66    109.12 o
   0   1   6     3513.30     3736.97    110.31 o
   1   1   6     3767.30     3998.81     93.92 o
   2   1   6     3902.86     3633.96    184.58 o
   3   1   6      119.62      103.05     21.95 o
   4   1   6     6052.18     5480.22    190.41 o
   5   1   6     1218.67     1106.95     40.75 o
   6   1   6     6154.71     5627.55    113.48 o
   7   1   6     1702.99     1648.15     70.00 o
   8   1   6      576.19      547.02     41.33 o
  -8   2   6       30.48       43.72     15.35 o
  -7   2   6        8.45       49.87     22.01 o
  -6   2   6       10.68       86.47     26.56 o
  -5   2   6       15.95       28.68     12.74 o
  -4   2   6      696.47      821.38     64.59 o
  -3   2   6       54.00       59.85     19.82 o
  -2   2   6       83.20      127.50     19.58 o
  -1   2   6      913.65      990.14     35.08 o
   0   2   6     2050.25     2267.46    111.80 o
   1   2   6       35.48       64.64     16.13 o
   2   2   6      114.01      112.39     25.50 o
   3   2   6     1433.63     1391.50     90.45 o
   4   2   6      563.63      596.66     69.81 o
   5   2   6      384.57      386.62     22.00 o
   6   2   6       10.74       58.45     17.76 o
   7   2   6       20.57       34.11     21.43 o
   8   2   6       74.17       59.63     16.65 o
  -8   3   6      441.19      493.33     30.58 o
  -7   3   6      344.28      454.19     54.45 o
  -6   3   6     3552.83     3656.01    100.06 o
  -5   3   6      251.93      288.11     32.29 o
  -4   3   6     5136.62     4052.78    198.81 o
  -3   3   6     1910.33     1706.53    117.24 o
  -2   3   6     1951.64     1694.75     78.75 o
  -1   3   6     9339.60    10289.75    210.77 o
   0   3   6       41.81       73.57     14.88 o
   1   3   6    12814.33    14733.25    484.36 o
   2   3   6     7810.42     7782.46    418.03 o
   3   3   6      169.01      233.93     55.31 o
   4   3   6     7689.40     7166.31    309.76 o
   5   3   6     1537.08     1521.55     44.42 o
   6   3   6      974.65     1026.69     43.15 o
   7   3   6     1630.54     1822.79    105.55 o
   8   3   6       92.84      102.94     21.72 o
  -8   4   6      948.91      975.70     41.36 o
  -7   4   6     2626.98     2702.26     86.51 o
  -6   4   6      573.28      638.75     43.30 o
  -5   4   6    11170.05    11175.11    292.57 o
  -4   4   6      123.69      126.85     14.38 o
  -3   4   6    18786.56    17626.52    485.78 o
  -2   4   6     5591.37     5508.36    171.23 o
  -1   4   6     4566.21     4973.73    141.88 o
   0   4   6    12086.95    14748.95    431.89 o
   1   4   6     1896.89     2033.77    131.39 o
   2   4   6     3028.25     3304.38    168.82 o
   3   4   6     9309.88     9276.58    335.87 o
   4   4   6      519.44      484.75     41.16 o
   5   4   6     6673.62     6340.15    117.96 o
   6   4   6     4064.48     4152.62    119.26 o
   7   4   6     1166.59     1211.37     80.93 o
   8   4   6     2433.78     2603.34     78.67 o
  -7   5   6      102.78      112.88     19.55 o
  -6   5   6     3245.48     3369.64    112.42 o
  -5   5   6       79.63      115.06     32.20 o
  -4   5   6     3697.21     3297.63    185.71 o
  -3   5   6      819.91      759.32     45.21 o
  -2   5   6     2491.33     2270.08    109.60 o
  -1   5   6      417.53      397.04     62.47 o
   0   5   6      389.70      437.11     66.66 o
   1   5   6      348.78      378.21     67.34 o
   2   5   6     1415.69     1373.03    123.10 o
   3   5   6       82.50       90.80     26.29 o
   4   5   6     4507.45     4566.22    157.09 o
   5   5   6     1849.35     1819.52     83.79 o
   6   5   6     1902.44     2060.17     68.96 o
   7   5   6     1469.98     1569.05     85.32 o
  -7   6   6      101.29      139.16     24.79 o
  -6   6   6       50.06       92.39     35.38 o
  -5   6   6       67.36       83.02     23.37 o
  -4   6   6      282.16      252.53     31.39 o
  -3   6   6      394.54      338.96     28.43 o
  -2   6   6     1313.09     1331.97     61.46 o
  -1   6   6      622.25      664.88     83.97 o
   0   6   6     3383.61     3703.69    204.26 o
   1   6   6      342.45      306.87     57.65 o
   2   6   6     2093.28     2191.86     79.13 o
   3   6   6      330.61      278.36     32.02 o
   4   6   6     1762.13     1795.17    120.57 o
   5   6   6       20.09       31.52     18.75 o
   6   6   6      689.88      754.22     49.28 o
   7   6   6        0.94       57.38     21.58 o
  -6   7   6     1257.45     1333.86     74.18 o
  -5   7   6      305.05      368.49     57.93 o
  -4   7   6     3130.44     2948.89    152.75 o
  -3   7   6     2787.36     2490.71     98.01 o
  -2   7   6     1179.97     1237.21     65.48 o
  -1   7   6    13903.77    14919.44    340.94 o
   0   7   6      155.06      207.85     34.60 o
   1   7   6     7795.19     8990.44    394.47 o
   2   7   6     4169.88     4106.15    119.58 o
   3   7   6     1459.80     1432.51     74.83 o
   4   7   6     5068.26     4791.84    188.41 o
   5   7   6       14.25       29.94     26.69 o
   6   7   6      995.55     1049.43     49.22 o
  -6   8   6      443.31      420.77     31.24 o
  -5   8   6     4470.37     4651.59    146.77 o
  -4   8   6      186.40      143.28     34.95 o
  -3   8   6     3221.62     2943.52    139.63 o
  -2   8   6     4461.98     4353.85    133.67 o
  -1   8   6      167.82      240.94     67.09 o
   0   8   6     3937.71     4513.43    304.01 o
   1   8   6     2153.54     2255.78     93.14 o
   2   8   6      637.07      737.75     54.91 o
   3   8   6     6257.48     5984.08    143.96 o
   4   8   6       47.21       46.55     16.35 o
   5   8   6     2503.45     2707.56     83.25 o
   6   8   6     1621.25     1581.62     67.28 o
  -5   9   6       23.66       34.24      8.86 o
  -4   9   6      920.64     1013.29     69.13 o
  -3   9   6      151.62      131.66     24.15 o
  -2   9   6      657.00      589.86     46.65 o
  -1   9   6      362.27      441.32     35.32 o
   0   9   6       85.95      106.09     33.22 o
   1   9   6       57.22      116.03     28.50 o
   2   9   6      383.16      379.83     35.95 o
   3   9   6       28.49       66.13     25.10 o
   4   9   6      471.09      453.61     31.62 o
   5   9   6      164.98      178.05     17.82 o
  -4  10   6      475.41      306.36     28.98 o
  -3  10   6        5.96       19.30     10.44 o
  -2  10   6     1082.58     1045.47     47.52 o
  -1  10   6      411.08      406.18     26.27 o
   0  10   6     2396.06     2242.08    234.50 o
   1  10   6      676.02      700.26     81.22 o
   2  10   6     2428.49     2309.04    104.59 o
   3  10   6      544.18      469.85     49.85 o
   4  10   6      392.78      383.16     31.23 o
  -1  11   6     4274.38     4629.84    122.46 o
   0  11   6      522.72      545.44     44.31 o
   1  11   6     4541.51     4618.40    122.34 o
  -8   1   7      141.11      183.14     22.29 o
  -7   1   7      163.97      169.63     28.63 o
  -6   1   7       36.44       74.75     19.34 o
  -5   1   7     3748.84     3453.52     86.21 o
  -4   1   7      430.32      367.51     34.73 o
  -3   1   7    13855.60    11966.77    237.40 o
  -2   1   7     5857.02     5788.32    120.44 o
  -1   1   7     5810.46     5288.91    131.42 o
   0   1   7    26971.66    26696.37    588.41 o
   1   1   7      706.88      761.71     49.78 o
   2   1   7    13074.80    12229.38    193.88 o
   3   1   7      243.44      224.98     30.92 o
   4   1   7     1833.58     1749.64    109.73 o
   5   1   7     2857.16     2673.95     62.96 o
   6   1   7       14.70       45.18     16.64 o
   7   1   7     1450.19     1399.96     64.49 o
   8   1   7      537.75      536.29     30.97 o
  -8   2   7       15.08       34.93     11.00 o
  -7   2   7     1022.22     1034.48     58.72 o
  -6   2   7     2161.30     2216.42     70.64 o
  -5   2   7       48.49       54.82     18.27 o
  -4   2   7    19570.51    18871.23    332.64 o
  -3   2   7     3489.56     3046.91    111.01 o
  -2   2   7    31417.70    30271.43    373.39 o
  -1   2   7    19501.30    19109.18    485.32 o
   0   2   7     4254.02     4783.05    306.13 o
   1   2   7    32721.03    33413.13    550.82 o
   2   2   7       25.39      142.10     48.88 o
   3   2   7     5660.47     5316.96    180.09 o
   4   2   7     3160.05     2833.42    141.07 o
   5   2   7       92.96      130.56     13.45 o
   6   2   7     2218.22     2191.89     71.61 o
   7   2   7     1780.47     1786.46     71.85 o
   8   2   7      182.47      191.90     26.04 o
  -8   3   7      111.80      124.63     31.39 o
  -7   3   7      304.32      365.33     42.38 o
  -6   3   7      188.13      185.90     26.41 o
  -5   3   7     3080.40     2976.78    180.06 o
  -4   3   7     1827.53     1447.86    120.13 o
  -3   3   7    10070.63     8851.06    365.22 o
  -2   3   7     3348.72     3303.59    140.29 o
  -1   3   7     7014.78     6882.27    181.66 o
   0   3   7     8876.37     9955.18    346.74 o
   1   3   7     1353.30     1575.87    131.15 o
   2   3   7     4632.76     4578.54    223.66 o
   3   3   7      446.02      464.95     71.81 o
   4   3   7      325.89      340.87     63.90 o
   5   3   7     1939.63     1846.74     54.76 o
   6   3   7      221.54      257.70     22.36 o
   7   3   7      908.42      906.55     72.91 o
   8   3   7     1059.47     1065.14     55.12 o
  -8   4   7        8.43       31.55      9.37 o
  -7   4   7      300.87      304.23     32.76 o
  -6   4   7       13.56       32.91     17.57 o
  -5   4   7      731.27      782.21     60.77 o
  -4   4   7       58.31       42.04     17.54 o
  -3   4   7       45.23       80.82     48.99 o
  -2   4   7       27.67       66.21     25.83 o
  -1   4   7      130.87      189.19     32.17 o
   0   4   7     1355.51     1532.75    114.67 o
   1   4   7      730.38      965.40     95.40 o
   2   4   7     1917.05     1756.01    151.16 o
   3   4   7      559.60      539.54     73.20 o
   4   4   7      344.19      306.47     25.49 o
   5   4   7      809.45      780.35     37.17 o
   6   4   7      740.55      709.54     41.43 o
   7   4   7       25.16       55.77     27.34 o
   8   4   7      326.65      306.59     27.23 o
  -7   5   7      345.73      295.38     28.52 o
  -6   5   7     2929.52     3023.39    104.19 o
  -5   5   7     2987.29     2865.17    112.35 o
  -4   5   7       63.95       40.12     30.60 o
  -3   5   7     5319.34     4829.30     99.70 o
  -2   5   7     3806.73     4233.13    151.44 o
  -1   5   7     3353.16     3678.37    190.05 o
   0   5   7     6588.77     7503.08    280.13 o
   1   5   7      175.88      347.26     62.25 o
   2   5   7     8929.26     9202.07    319.14 o
   3   5   7     3867.02     4179.71    144.86 o
   4   5   7     2168.71     2189.88    118.73 o
   5   5   7     3209.77     3297.88    111.35 o
   6   5   7      282.67      297.82     26.91 o
   7   5   7     1150.43     1333.51     75.10 o
  -7   6   7      746.35      722.73     48.70 o
  -6   6   7     2448.11     2474.03    118.13 o
  -5   6   7      970.60      971.39     63.43 o
  -4   6   7     8340.71     8011.54    826.66 o
  -3   6   7      799.40      733.43     43.47 o
  -2   6   7    13389.82    13261.23    333.80 o
  -1   6   7     9688.03    10713.99    272.92 o
   0   6   7     4891.46     5699.76    260.62 o
   1   6   7    11745.61    13617.75    429.13 o
   2   6   7      196.95      310.16     38.16 o
   3   6   7     5118.80     5478.37    270.73 o
   4   6   7     2686.45     2753.30    150.00 o
   5   6   7      176.10      152.85     58.75 o
   6   6   7     2688.31     2928.20     81.26 o
   7   6   7      674.05      711.39     47.36 o
  -6   7   7       75.73       58.96     19.58 o
  -5   7   7     1331.37     1246.84     94.08 o
  -4   7   7     1063.74      905.05     86.73 o
  -3   7   7     1056.93      949.73    106.78 o
  -2   7   7     2784.80     2749.51    165.52 o
  -1   7   7     1852.41     2115.96    101.43 o
   0   7   7     2181.54     2531.20    114.91 o
   1   7   7     1648.77     1759.27    110.90 o
   2   7   7     2075.51     2270.82     97.24 o
   3   7   7        5.28       20.02     17.63 o
   4   7   7      686.55      811.22     78.68 o
   5   7   7      122.69      141.95     52.68 o
   6   7   7       42.39       77.63     24.51 o
  -6   8   7        1.07       14.86      8.17 o
  -5   8   7      453.32      518.17     52.37 o
  -4   8   7        0.63       10.81     18.84 o
  -3   8   7      240.58      261.79     67.42 o
  -2   8   7      194.83      196.68     32.96 o
  -1   8   7        4.38       69.91     41.40 o
   0   8   7      397.53      471.25     47.38 o
   1   8   7      993.90     1007.98     63.98 o
   2   8   7      710.37      790.75     57.08 o
   3   8   7      830.78      869.04     56.41 o
   4   8   7     1383.64     1356.66     90.05 o
   5   8   7      146.03      166.78     18.81 o
   6   8   7      509.68      494.69     35.68 o
  -5   9   7      757.92      599.82    218.52 o
  -4   9   7      918.75      864.35     63.63 o
  -3   9   7     3093.80     2926.55    132.57 o
  -2   9   7      425.62      523.48     47.24 o
  -1   9   7     2402.10     2461.36     75.99 o
   0   9   7     5025.37     5137.53    556.93 o
   1   9   7      193.43      523.53     70.94 o
   2   9   7     5081.33     5224.89    123.79 o
   3   9   7     2873.74     2547.12     79.34 o
   4   9   7     1369.09     1343.96     54.34 o
   5   9   7     2343.73     2068.03    222.18 o
  -4  10   7     1693.09      864.22     43.13 o
  -3  10   7      152.66      180.49     32.85 o
  -2  10   7     2410.29     2278.38     69.84 o
  -1  10   7     1751.23     1795.58     69.03 o
   0  10   7      806.58      878.61     64.67 o
   1  10   7     3279.34     3493.63     94.55 o
   2  10   7      891.43      953.05     67.20 o
   3  10   7     2153.04     1828.01    157.49 o
   0  11   7     1172.75     1336.13     66.21 o
   1  11   7       22.33       69.43     17.13 o
  -8   0   8      931.04     1019.72     65.47 o
  -7   0   8      199.03      200.06     39.89 o
  -6   0   8     3989.25     3641.82    125.73 o
  -5   0   8     2250.30     2102.67     85.58 o
  -4   0   8       96.76      123.56     33.04 o
  -3   0   8    15775.04    14085.46    390.38 o
  -2   0   8     7833.56     8019.60    252.15 o
  -1   0   8    17113.10    15750.27    563.09 o
   0   0   8    16615.74    15870.36    438.14 o
   1   0   8     7292.77     7475.23    300.89 o
   2   0   8    47144.63    42148.28    606.29 o
   3   0   8      186.86      206.36     41.26 o
   4   0   8    16124.51    15343.13    475.08 o
   5   0   8     1538.31     1262.83     61.50 o
   6   0   8       91.94      117.32     25.88 o
   7   0   8      858.20      828.20     67.88 o
   8   0   8      359.49      356.42     34.37 o
  -8   1   8      475.77      547.35     34.29 o
  -7   1   8      471.82      439.54     41.90 o
  -6   1   8       17.15       21.46     11.21 o
  -5   1   8      124.74      122.86     15.98 o
  -4   1   8      946.16      712.42     43.87 o
  -3   1   8     1378.41     1400.84     68.65 o
  -2   1   8    11341.42    10628.50    271.44 o
  -1   1   8     6392.54     6111.50    131.13 o
   0   1   8    16484.96    15985.56    504.81 o
   1   1   8    15008.88    14438.79    184.02 o
   2   1   8     1919.42     1904.68    105.87 o
   3   1   8    20027.72    17571.48    456.12 o
   4   1   8        3.28       17.79     23.28 o
   5   1   8     4384.80     4180.32     80.87 o
   6   1   8     1437.37     1401.35     49.27 o
   7   1   8       72.17       88.21     19.69 o
   8   1   8      768.47      712.98     33.68 o
  -8   2   8      152.30      182.65     20.57 o
  -7   2   8       35.21       74.77     22.34 o
  -6   2   8      173.91      194.60     21.66 o
  -5   2   8      268.59      283.25     27.24 o
  -4   2   8      822.40      694.38     55.73 o
  -3   2   8     1560.19     1489.80     80.97 o
  -2   2   8      725.51      696.57     39.22 o
  -1   2   8      598.99      610.96     32.11 o
   0   2   8       32.21       74.86     22.72 o
   1   2   8      320.51      316.00     46.39 o
   2   2   8       98.18       89.39     34.92 o
   3   2   8      633.84      673.48     82.97 o
   4   2   8      175.11      189.82     45.09 o
   5   2   8      466.50      464.72     25.32 o
   6   2   8        3.35       35.81     18.29 o
   7   2   8      377.61      359.30     34.36 o
   8   2   8       45.02       56.75     18.20 o
  -8   3   8      219.34      264.48     21.64 o
  -7   3   8     1044.52     1160.60     59.35 o
  -6   3   8       15.78       31.64     13.23 o
  -5   3   8     2322.35     2264.64     93.14 o
  -4   3   8     2773.68     2506.91    145.28 o
  -3   3   8        7.14       23.44     33.72 o
  -2   3   8     8313.59     8155.66    227.15 o
  -1   3   8     3486.78     3781.80    156.40 o
   0   3   8     8793.64    10119.05    332.80 o
   1   3   8     8526.17     8462.36    509.93 o
   2   3   8     1329.93     1294.49    128.41 o
   3   3   8    11087.99    10603.64    364.16 o
   4   3   8      893.63      883.89     51.92 o
   5   3   8     2850.90     2815.55     67.66 o
   6   3   8     1194.89     1243.72     46.42 o
   7   3   8       52.88       54.63     24.58 o
   8   3   8      359.08      394.93     32.86 o
  -8   4   8      361.97      356.52     21.11 o
  -7   4   8      215.28      248.02     27.95 o
  -6   4   8     1792.17     1889.93     69.31 o
  -5   4   8      572.37      567.41     50.95 o
  -4   4   8     1829.79     1767.08    100.99 o
  -3   4   8    11952.28    11513.61    406.01 o
  -2   4   8     1407.13     1666.93    117.63 o
  -1   4   8    29985.39    33057.55    540.39 o
   0   4   8    20900.82    23739.34    471.35 o
   1   4   8     9949.89    12455.52    410.06 o
   2   4   8    23791.20    23118.28    565.74 o
   3   4   8       57.88       98.56     50.82 o
   4   4   8    10203.35     9701.67    298.58 o
   5   4   8      621.21      583.82     31.48 o
   6   4   8     1600.52     1702.53     75.44 o
   7   4   8      903.09      943.80     67.31 o
   8   4   8       34.08       43.71     10.70 o
  -7   5   8       11.68       19.34      9.17 o
  -6   5   8       15.93       37.50     18.53 o
  -5   5   8       53.60       83.29     25.98 o
  -4   5   8      747.07      735.70     52.62 o
  -3   5   8     1128.20     1001.04     48.55 o
  -2   5   8     1881.09     1949.22    129.43 o
  -1   5   8     6490.93     7042.49    271.98 o
   0   5   8     1316.85     1627.14    134.87 o
   1   5   8    11309.33    11628.72    367.34 o
   2   5   8      384.63      361.32     77.79 o
   3   5   8     6233.51     6218.36    244.03 o
   4   5   8       24.60       44.04     33.16 o
   5   5   8     1364.79     1329.01     59.56 o
   6   5   8       49.39       77.67     17.19 o
   7   5   8      103.69      175.45     30.42 o
  -7   6   8      160.24      194.94     24.96 o
  -6   6   8      390.59      396.14     49.29 o
  -5   6   8      485.25      471.23     45.59 o
  -4   6   8      321.54      309.44     36.75 o
  -3   6   8      174.34      179.95     39.55 o
  -2   6   8      487.59      512.34     42.59 o
  -1   6   8       42.35       64.84     21.59 o
   0   6   8     1314.80     1576.18     83.65 o
   1   6   8       82.47      117.73     25.04 o
   2   6   8      143.21      134.19     23.30 o
   3   6   8      313.23      324.66     50.31 o
   4   6   8       88.03      100.70     34.84 o
   5   6   8     1119.07     1119.99     54.02 o
   6   6   8       47.58       82.00     15.58 o
   7   6   8      423.55      472.56     36.07 o
  -6   7   8      459.86      420.03     41.05 o
  -5   7   8     3201.44     3325.03    142.62 o
  -4   7   8     4397.24     3910.39    173.53 o
  -3   7   8     1765.80     1440.14    102.18 o
  -2   7   8     7809.70     7542.29    299.21 o
  -1   7   8      441.91      713.24     84.58 o
   0   7   8     4316.80     5008.16    242.60 o
   1   7   8     6095.78     6133.08    143.96 o
   2   7   8       92.28      216.15     36.81 o
   3   7   8     4667.06     4708.38    133.98 o
   4   7   8     1854.10     1942.59    118.72 o
   5   7   8     1142.31     1226.80     51.40 o
   6   7   8     2403.89     2483.52     99.77 o
  -6   8   8     1418.61     1299.66     50.52 o
  -5   8   8     1405.73     1431.35     80.20 o
  -4   8   8     1256.36      997.43     81.79 o
  -3   8   8     5859.38     5798.38    209.87 o
  -2   8   8       12.53       95.48     43.84 o
  -1   8   8     7243.98     7916.14    181.87 o
   0   8   8     3702.80     3922.35    152.67 o
   1   8   8     3533.51     3938.10    374.90 o
   2   8   8     5342.10     5374.04    142.12 o
   3   8   8       15.66       22.02     16.78 o
   4   8   8     2589.19     2623.02    122.83 o
   5   8   8     1600.72     1606.11     49.80 o
  -5   9   8       21.13       15.40     14.29 o
  -4   9   8      174.73      201.44     32.71 o
  -3   9   8       42.10        0.21     23.95 o
  -2   9   8      438.15      452.29     44.08 o
  -1   9   8     1327.12     1438.76     58.30 o
   0   9   8     1177.53     1381.60    100.06 o
   1   9   8     2673.11     2824.35     94.76 o
   2   9   8      911.13      878.20     52.24 o
   3   9   8     2035.03     1883.64     65.62 o
   4   9   8        1.63        2.48     15.16 o
   5   9   8     1370.15     1191.65     53.01 o
  -3  10   8      349.62      362.69     49.58 o
  -2  10   8      467.49      348.79     25.84 o
  -1  10   8      497.87      472.93     25.62 o
   0  10   8      125.23      116.71     20.36 o
   1  10   8        1.09       48.39     24.67 o
   2  10   8       60.62      126.62     27.16 o
   3  10   8      370.06      317.84     60.39 o
   0  11   8     2368.99     2628.75     87.89 o
   1  11   8     1203.45     1159.25     55.14 o
  -8   1   9      316.90      373.07     27.88 o
  -7   1   9     1202.37     1262.90     65.31 o
  -6   1   9     1642.48     1579.22     54.60 o
  -5   1   9      778.37      788.86     37.14 o
  -4   1   9     1595.35     1405.24     61.73 o
  -3   1   9       23.74       61.97     19.12 o
  -2   1   9      454.42      434.69     31.87 o
  -1   1   9     2406.78     1983.70     82.56 o
   0   1   9      457.74      427.01     46.57 o
   1   1   9     1840.79     1726.37     88.14 o
   2   1   9     9485.21     9070.40    269.38 o
   3   1   9       90.95       98.24     22.16 o
   4   1   9     8947.03     7735.41    343.10 o
   5   1   9      278.44      278.74     23.53 o
   6   1   9     3057.38     3071.69     94.13 o
   7   1   9      947.37      863.29     49.23 o
   8   1   9      470.49      415.70     36.05 o
  -8   2   9     1660.71     1954.39     61.46 o
  -7   2   9     3015.12     3223.03    143.80 o
  -6   2   9     2134.47     2214.73     74.61 o
  -5   2   9    10129.95     9873.85    158.00 o
  -4   2   9       17.82       -8.74     16.78 o
  -3   2   9     7892.21     7170.57    174.25 o
  -2   2   9     5309.07     4809.47    281.88 o
  -1   2   9        4.15      270.13     51.39 o
   0   2   9     9470.97    10026.01    244.17 o
   1   2   9    17173.37    15975.11    502.04 o
   2   2   9     1455.73     1371.29    129.89 o
   3   2   9    23558.67    20560.06    492.47 o
   4   2   9      646.10      596.57     83.35 o
   5   2   9     8351.56     8018.57     97.11 o
   6   2   9     2377.60     2315.73    106.07 o
   7   2   9     1231.84     1196.15     56.39 o
   8   2   9      949.89     1002.99     52.52 o
  -8   3   9      784.32      735.84     32.89 o
  -7   3   9     1321.75     1418.46     62.57 o
  -6   3   9     2720.67     2703.46     82.33 o
  -5   3   9     1326.24     1358.03     73.37 o
  -4   3   9     1852.34     1675.14    109.43 o
  -3   3   9        0.87       27.80     30.53 o
  -2   3   9      136.49      217.81     46.52 o
  -1   3   9      271.26      231.68     42.79 o
   0   3   9     2409.05     2643.33    176.18 o
   1   3   9       73.41      136.87     44.09 o
   2   3   9     8837.97     7917.42    684.96 o
   3   3   9       17.09       -7.96     22.46 o
   4   3   9     5557.21     5282.61    136.59 o
   5   3   9     1036.99     1007.29     43.47 o
   6   3   9     2447.08     2450.47     62.92 o
   7   3   9     1872.79     1861.73     96.80 o
   8   3   9      312.52      310.66     28.58 o
  -8   4   9        5.25       28.46     10.35 o
  -7   4   9        5.11       26.95     14.56 o
  -6   4   9     1077.85     1047.53     52.00 o
  -5   4   9       19.03       49.11     21.30 o
  -4   4   9     1269.75     1129.84     60.45 o
  -3   4   9      422.03      400.53     79.82 o
  -2   4   9      914.67     1039.36     93.37 o
  -1   4   9       66.58       58.23     27.60 o
   0   4   9     9055.75    10114.19    369.66 o
   1   4   9       13.25        7.75     34.98 o
   2   4   9     1581.47     1544.62    152.08 o
   3   4   9       90.78       70.33     24.28 o
   4   4   9       87.39      110.87     20.74 o
   5   4   9       10.09        8.56      9.34 o
   6   4   9       17.09       76.05     18.30 o
   7   4   9       10.23       66.58     22.31 o
  -7   5   9      356.84      398.34     29.11 o
  -6   5   9     2021.05     2079.23     83.90 o
  -5   5   9      411.53      358.78     43.18 o
  -4   5   9     7084.67     6762.71    343.84 o
  -3   5   9     2320.47     2091.42     67.30 o
  -2   5   9     1488.33     1342.81     59.82 o
  -1   5   9     7582.58     8298.78    346.34 o
   0   5   9     1347.95     1632.15    161.47 o
   1   5   9     9311.52    10325.45    411.00 o
   2   5   9     4086.01     3994.51    145.22 o
   3   5   9      119.01      152.15     33.97 o
   4   5   9     5731.30     5526.57    209.67 o
   5   5   9     1193.67     1233.52     56.44 o
   6   5   9     1086.05     1152.25     46.18 o
   7   5   9      884.98      949.86     57.80 o
  -7   6   9      990.33      968.71     47.57 o
  -6   6   9      500.42      552.52     56.99 o
  -5   6   9     2922.20     3098.30    107.34 o
  -4   6   9      138.43       87.27     58.55 o
  -3   6   9     4635.29     4412.62    186.72 o
  -2   6   9     4316.32     4498.18    191.12 o
  -1   6   9      106.69      233.43     70.78 o
   0   6   9     9790.73    11841.69    244.67 o
   1   6   9     3772.41     4146.77    145.04 o
   2   6   9     2286.60     2621.28     91.17 o
   3   6   9     7935.27     8261.88    263.64 o
   4   6   9      104.93      111.47     35.75 o
   5   6   9     5226.09     5399.04    126.44 o
   6   6   9      872.54      971.20     38.76 o
   7   6   9      644.70      628.30     37.70 o
  -6   7   9      381.53      406.21     38.50 o
  -5   7   9      549.09      617.07     63.82 o
  -4   7   9      432.68      407.67     55.07 o
  -3   7   9      184.64      206.12     44.71 o
  -2   7   9        2.51       38.49     27.18 o
  -1   7   9      146.44      150.25     43.73 o
   0   7   9      633.79      681.16    145.02 o
   1   7   9       13.68       26.40     19.59 o
   2   7   9     2803.39     2825.73    107.87 o
   3   7   9        2.18       29.13     36.09 o
   4   7   9     4176.81     4343.91    176.04 o
   5   7   9      357.77      399.39     29.55 o
   6   7   9     1307.39     1350.16     68.29 o
  -5   8   9       96.76      124.51     28.50 o
  -4   8   9     1127.77      992.18     76.72 o
  -3   8   9       53.80       79.71     31.27 o
  -2   8   9     1912.62     1857.95     91.22 o
  -1   8   9      104.10      121.31     30.57 o
   0   8   9     1342.91     1620.16    155.88 o
   1   8   9      453.05      501.40     48.74 o
   2   8   9     1071.87     1165.06     67.34 o
   3   8   9       10.66       12.87     21.40 o
   4   8   9      434.05      408.19     49.51 o
   5   8   9       70.75       80.48     16.52 o
  -4   9   9     3116.79     3026.17    111.28 o
  -3   9   9     4558.93     4225.42    151.98 o
  -2   9   9     1092.55     1054.53     62.37 o
  -1   9   9    10572.41    10465.58    188.76 o
   0   9   9      543.93      580.62     44.27 o
   1   9   9     6374.49     7308.77    548.10 o
   2   9   9     2302.24     2208.02     79.14 o
   3   9   9      785.22      775.88     41.13 o
   4   9   9     2052.38     2017.15     61.69 o
  -3  10   9     1280.67     1093.98    175.63 o
  -2  10   9     3110.27     2770.61    206.97 o
  -1  10   9       13.82       36.19     14.38 o
   0  10   9     3357.39     3805.13    261.93 o
   1  10   9      682.41      644.82     38.22 o
   2  10   9     1709.11     1598.68     77.98 o
   3  10   9     1679.91     1485.31     68.74 o
  -8   0  10      383.44      378.90     36.84 o
  -7   0  10     1801.38     1978.79    111.69 o
  -6   0  10     4674.13     4508.06    132.43 o
  -5   0  10     3272.47     3015.03    257.87 o
  -4   0  10    26492.07    24613.58   1653.10 o
  -3   0  10      132.56      143.62     24.53 o
  -2   0  10    33856.06    31635.54    516.21 o
  -1   0  10     5635.11     5198.88    174.36 o
   0   0  10     6682.03     6882.35    319.97 o
   1   0  10     5401.13     5292.51    276.89 o
   2   0  10      192.03      302.51     59.08 o
   3   0  10      180.43      139.04     45.33 o
   4   0  10     7109.44     6178.03    434.33 o
   5   0  10      623.46      634.64     47.70 o
   6   0  10     4241.49     4437.21    366.52 o
   7   0  10     1566.70     1409.48     86.01 o
   8   0  10      538.61      510.04     36.93 o
  -8   1  10     1016.62     1110.11     43.46 o
  -7   1  10     1027.25      996.58     56.15 o
  -6   1  10     1332.18     1328.46     48.68 o
  -5   1  10     3775.28     3620.38     81.13 o
  -4   1  10     1328.71     1422.12     62.19 o
  -3   1  10    10604.32     9273.77    175.31 o
  -2   1  10       56.19      112.88     19.32 o
  -1   1  10     7615.97     7137.50    302.93 o
   0   1  10     2783.44     2693.71    120.20 o
   1   1  10       21.37      136.81     35.10 o
   2   1  10      421.16      335.35     66.82 o
   3   1  10     2042.56     1674.50    105.03 o
   4   1  10      315.37      357.86     38.81 o
   5   1  10     2801.15     2649.20     65.47 o
   6   1  10      520.71      574.11     40.10 o
   7   1  10     1455.01     1283.28     57.32 o
   8   1  10     1443.25     1301.41     58.36 o
  -8   2  10       25.83       35.04     11.39 o
  -7   2  10       64.60       80.13     18.63 o
  -6   2  10       64.20       84.76     16.94 o
  -5   2  10       33.32       62.11     16.17 o
  -4   2  10        7.70       22.01     10.88 o
  -3   2  10      322.63      360.79     43.67 o
  -2   2  10        1.76        9.48      9.35 o
  -1   2  10     2345.42     2347.43    125.40 o
   0   2  10       93.28       97.59     27.79 o
   1   2  10     2557.30     2464.48    140.42 o
   2   2  10       94.72       82.92     27.91 o
   3   2  10      735.62      726.88     97.64 o
   4   2  10        7.95       21.08      8.16 o
   5   2  10       68.72       77.50     14.74 o
   6   2  10      112.86      109.57     19.40 o
   7   2  10       48.74       43.11     15.38 o
   8   2  10        0.95       17.74      9.01 o
  -8   3  10      711.75      791.11     35.10 o
  -7   3  10      226.89      272.61     27.93 o
  -6   3  10     1332.06     1312.26     57.27 o
  -5   3  10     2997.84     2853.03     86.88 o
  -4   3  10       10.39       43.67     16.68 o
  -3   3  10     7028.55     6392.98    301.80 o
  -2   3  10      765.99      733.90     75.19 o
  -1   3  10     2064.01     1723.20    142.14 o
   0   3  10      867.77      758.46     99.20 o
   1   3  10       90.87       76.78     41.85 o
   2   3  10     3290.13     3150.66    297.38 o
   3   3  10     1343.26     1157.70    130.03 o
   4   3  10      794.02      783.94     34.58 o
   5   3  10     3730.83     3649.54     79.75 o
   6   3  10      382.76      455.00     28.16 o
   7   3  10     1484.19     1573.27     84.52 o
   8   3  10      664.90      716.99     37.33 o
  -7   4  10     2165.90     2269.69     83.98 o
  -6   4  10     2801.93     2941.01    100.41 o
  -5   4  10     1092.89     1166.83     57.04 o
  -4   4  10    10605.52    10110.08    298.66 o
  -3   4  10       75.14       84.23     17.00 o
  -2   4  10    13807.70    13740.95    362.11 o
  -1   4  10     3262.03     3581.53    269.48 o
   0   4  10     2210.07     2369.05    187.64 o
   1   4  10     6886.54     7393.51    406.67 o
   2   4  10     1682.03     1826.71    174.31 o
   3   4  10     2234.08     2256.31     74.30 o
   4   4  10     5871.14     5643.74    122.98 o
   5   4  10       88.10       90.38     13.80 o
   6   4  10     4228.32     4520.65    105.41 o
   7   4  10     1304.11     1334.93     73.15 o
  -7   5  10      870.62      844.10     52.02 o
  -6   5  10      978.03      980.91     55.11 o
  -5   5  10     3528.04     3531.85    116.88 o
  -4   5  10      709.52      640.75     60.19 o
  -3   5  10     3195.01     3153.04     87.02 o
  -2   5  10      225.85      291.48     28.08 o
  -1   5  10     3014.50     3051.44    215.97 o
   0   5  10      191.35      267.98     70.13 o
   1   5  10     1687.87     1845.84    180.92 o
   2   5  10        1.21      -21.69     21.69 o
   3   5  10      513.18      478.96     52.67 o
   4   5  10      146.28      173.55     26.16 o
   5   5  10     2512.78     2454.25     61.31 o
   6   5  10      900.34     1000.99     92.12 o
   7   5  10      770.15      728.71     47.62 o
  -7   6  10       27.29       41.23     10.89 o
  -6   6  10      517.27      496.40     50.80 o
  -5   6  10        5.74       52.12     32.39 o
  -4   6  10      414.37      323.84     50.80 o
  -3   6  10      525.27      547.59     72.36 o
  -2   6  10      191.36      175.25     26.99 o
  -1   6  10     1253.48     1446.36     93.23 o
   0   6  10      517.98      509.02     54.55 o
   1   6  10     2450.58     2552.56    115.44 o
   2   6  10      219.67      240.64     25.09 o
   3   6  10     2922.67     3019.51    164.24 o
   4   6  10       36.77       24.50     23.42 o
   5   6  10      752.75      799.75     42.20 o
   6   6  10      112.73      117.36     18.33 o
  -6   7  10      773.28      829.11     51.01 o
  -5   7  10     1714.94     1748.86    101.89 o
  -4   7  10        1.77        9.76     30.15 o
  -3   7  10     3834.03     3834.72    174.43 o
  -2   7  10     3717.64     3497.75    241.61 o
  -1   7  10     1817.11     1808.06    135.16 o
   0   7  10    10684.28    12190.50    322.81 o
   1   7  10      504.18      582.52    139.36 o
   2   7  10     7560.67     8112.90    297.02 o
   3   7  10     3833.60     3765.55    177.21 o
   4   7  10      940.45      994.68     83.93 o
   5   7  10     2977.72     3024.25     72.18 o
   6   7  10      100.95      120.23     21.34 o
  -5   8  10      359.05      420.60     42.76 o
  -4   8  10     2960.13     3015.71    129.22 o
  -3   8  10      239.38      281.56     46.20 o
  -2   8  10     3109.56     3083.67    313.26 o
  -1   8  10     3261.22     3567.74    123.31 o
   0   8  10      596.98      603.37    108.97 o
   1   8  10     4779.91     5179.54    197.33 o
   2   8  10      987.81     1078.24     64.57 o
   3   8  10     1813.61     1787.30    107.33 o
   4   8  10     2214.95     2006.21     73.20 o
   5   8  10       17.73       16.45      7.27 o
  -4   9  10      238.58      263.31     32.71 o
  -3   9  10     1132.31     1133.65     75.42 o
  -2   9  10       49.25       39.38     19.38 o
  -1   9  10      881.32      916.96     42.26 o
   0   9  10       33.45       44.63     15.03 o
   1   9  10        6.99       48.33     18.39 o
   2   9  10        3.70        4.34     10.86 o
   3   9  10      405.54      362.12     40.20 o
   4   9  10       39.77       44.67     12.14 o
  -3  10  10      506.16      532.06     36.79 o
  -2  10  10        2.43       18.06     12.27 o
  -1  10  10     1066.95      993.02     63.04 o
   0  10  10       44.88       22.33     13.53 o
   1  10  10     1602.87     1708.33     61.71 o
   2  10  10      149.51      130.24     19.51 o
   3  10  10     1188.18     1081.65     54.76 o
  -8   1  11      105.04      125.80     15.37 o
  -7   1  11      550.33      589.47     41.68 o
  -6   1  11      628.49      555.91     30.96 o
  -5   1  11      923.92      908.00     36.64 o
  -4   1  11     5063.11     4646.46     96.07 o
  -3   1  11       20.39       50.25     16.67 o
  -2   1  11     8988.22     7840.52    202.01 o
  -1   1  11     2560.04     2301.94    113.04 o
   0   1  11    10270.50     9658.29    233.79 o
   1   1  11     6272.91     5698.51    272.80 o
   2   1  11     2310.60     2334.70    170.74 o
   3   1  11     6745.14     6036.38    230.69 o
   4   1  11      261.73      216.32     18.48 o
   5   1  11     1250.70     1154.86     44.86 o
   6   1  11     1285.19     1314.72     49.06 o
   7   1  11       37.97       60.98     13.28 o
   8   1  11      626.54      649.82     38.25 o
  -8   2  11      113.77      139.42     13.91 o
  -7   2  11       43.20       66.55     16.17 o
  -6   2  11      861.24      918.29     45.78 o
  -5   2  11     5746.55     5467.48     98.86 o
  -4   2  11      454.29      463.10     27.69 o
  -3   2  11    23017.91    20769.33    940.53 o
  -2   2  11     3893.87     3987.09    167.45 o
  -1   2  11    38326.17    38300.23    652.99 o
   0   2  11    13491.09    13851.96    409.17 o
   1   2  11    19749.79    21003.25    679.12 o
   2   2  11    14513.98    14299.19    536.83 o
   3   2  11      192.35      178.11     43.38 o
   4   2  11     6849.55     6523.37     96.88 o
   5   2  11     1540.05     1474.61     49.48 o
   6   2  11      146.24      143.30     19.31 o
   7   2  11      849.60      913.42     46.69 o
   8   2  11      478.60      483.08     30.97 o
  -8   3  11       15.08       14.96      9.24 o
  -7   3  11      165.43      168.56     17.62 o
  -6   3  11     1906.05     1756.66     62.93 o
  -5   3  11       87.37       84.87     18.84 o
  -4   3  11     5559.69     5139.40    130.86 o
  -3   3  11        8.82       16.25     48.60 o
  -2   3  11    10623.79    10580.30    286.00 o
  -1   3  11     2998.99     2825.49    187.75 o
   0   3  11    20767.19    21227.79    743.85 o
   1   3  11     4233.71     4169.11    299.66 o
   2   3  11     4754.07     4585.85    686.07 o
   3   3  11     2653.95     2412.51    191.46 o
   4   3  11        5.56        2.72     17.66 o
   5   3  11      741.51      721.16     35.21 o
   6   3  11       62.96       75.86     15.40 o
   7   3  11      160.00      192.83     30.72 o
  -7   4  11        3.72       18.56     10.05 o
  -6   4  11     1080.61     1030.72     58.95 o
  -5   4  11      447.89      464.40     36.92 o
  -4   4  11       89.56       80.16     14.42 o
  -3   4  11      388.23      382.65     31.85 o
  -2   4  11      126.33      110.76     31.26 o
  -1   4  11      575.47      566.04     88.41 o
   0   4  11      806.95      986.16    123.41 o
   1   4  11     2118.24     2091.25    187.09 o
   2   4  11      402.28      325.23     75.02 o
   3   4  11      428.95      447.52     34.58 o
   4   4  11      273.79      257.30     26.58 o
   5   4  11      351.14      307.11     27.68 o
   6   4  11       58.35       77.68     14.89 o
   7   4  11      372.26      388.52     38.15 o
  -7   5  11     1304.90     1255.56    146.39 o
  -6   5  11      121.13      101.29     17.68 o
  -5   5  11     2256.42     2211.90    177.24 o
  -4   5  11     3166.37     2976.63    108.21 o
  -3   5  11       16.75       42.05     14.09 o
  -2   5  11    10114.61    10989.49    348.41 o
  -1   5  11      985.67     1008.69     62.89 o
   0   5  11     3295.56     3593.35    247.62 o
   1   5  11     4231.32     3969.65    267.34 o
   2   5  11        2.57       58.66    124.39 o
   3   5  11     5768.91     5699.50    144.19 o
   4   5  11      943.50      942.19     47.38 o
   5   5  11      689.67      716.35     37.17 o
   6   5  11     2410.66     2705.29    195.76 o
   7   5  11        9.45       -1.82      8.79 o
  -6   6  11     1383.94     1422.49     78.33 o
  -5   6  11     1820.69     1820.41    110.63 o
  -4   6  11      492.56      425.28     56.17 o
  -3   6  11    10027.57     9483.88    274.09 o
  -2   6  11      413.90      569.11     52.65 o
  -1   6  11    12433.20    12045.48    674.56 o
   0   6  11     9403.61    10143.47    239.82 o
   1   6  11     2402.00     3102.43    191.74 o
   2   6  11    12980.86    13847.81    358.50 o
   3   6  11        0.74       -3.24     30.29 o
   4   6  11     2699.21     2920.88    108.13 o
   5   6  11      876.81      859.53     41.51 o
   6   6  11      209.99      222.32     30.08 o
  -6   7  11       50.06       47.99     11.12 o
  -5   7  11       43.15       56.49     25.86 o
  -4   7  11     1967.48     1830.17    110.75 o
  -3   7  11       15.43       29.30     32.34 o
  -2   7  11     4585.72     4581.75    535.25 o
  -1   7  11      372.23      393.71     67.59 o
   0   7  11     2951.10     3284.47    172.58 o
   1   7  11      812.32      854.79     63.18 o
   2   7  11     1977.05     2254.68     96.07 o
   3   7  11      667.81      753.43     80.41 o
   4   7  11      312.05      314.79     34.16 o
   5   7  11      196.60      240.98     20.73 o
  -5   8  11       67.14       93.37     21.66 o
  -4   8  11      760.64      725.69     64.69 o
  -3   8  11      293.53      239.41     40.51 o
  -2   8  11      401.12      323.42     53.85 o
  -1   8  11      544.14      548.92     55.14 o
   0   8  11      101.16       96.40     43.32 o
   1   8  11      374.95      415.36     43.30 o
   2   8  11      236.28      250.34     31.49 o
   3   8  11      581.87      566.92     60.86 o
   4   8  11      505.79      493.30     33.96 o
   5   8  11      964.77     1006.24     38.47 o
  -4   9  11      393.82      403.64     38.40 o
  -3   9  11      653.56      619.46     54.78 o
  -2   9  11     1849.07     2108.05    108.23 o
  -1   9  11      308.52      539.24    189.51 o
   0   9  11      977.91     1178.52     53.65 o
   1   9  11     4626.31     4816.17    194.89 o
   2   9  11      449.44      425.08     36.76 o
   3   9  11     3723.28     3564.12    118.35 o
   4   9  11     2324.75     2189.57     56.09 o
  -2  10  11       45.18       82.98     17.48 o
  -1  10  11     2005.87     2057.44     85.86 o
   0  10  11     1406.72     1643.91    141.39 o
   1  10  11      509.33      615.10     71.68 o
   2  10  11     3522.37     3190.24    104.95 o
  -8   0  12     1245.45     1394.19     58.40 o
  -7   0  12      189.76      227.99     35.57 o
  -6   0  12      287.30      303.47     33.90 o
  -5   0  12     1438.74     1344.02     59.25 o
  -4   0  12     2934.01     2924.38    130.26 o
  -3   0  12       42.12       31.07     19.20 o
  -2   0  12    17422.46    16031.39    316.17 o
  -1   0  12     7111.97     7244.56    375.83 o
   0   0  12    25340.47    25340.65    661.93 o
   1   0  12    19338.76    18393.46    546.84 o
   2   0  12    10636.66     8620.64    496.87 o
   3   0  12    20926.18    17035.12    714.80 o
   4   0  12      921.31      812.75     48.68 o
   5   0  12     7849.64     7728.92    333.59 o
   6   0  12      460.13      498.00     75.12 o
   7   0  12      725.76      672.51     54.51 o
  -8   1  12      318.04      320.08     19.74 o
  -7   1  12      289.01      332.11     28.86 o
  -6   1  12     1247.30     1222.19     38.90 o
  -5   1  12      285.83      242.31     22.26 o
  -4   1  12      485.29      454.04     27.20 o
  -3   1  12     1785.18     1563.31     79.56 o
  -2   1  12      262.48      236.31     46.70 o
  -1   1  12     6214.43     5718.66    237.62 o
   0   1  12     4872.26     4398.78    164.06 o
   1   1  12     8551.64     7867.70    304.40 o
   2   1  12    11283.62    10361.95    589.92 o
   3   1  12     1978.42     1714.88    164.23 o
   4   1  12     6775.41     6341.18     99.30 o
   5   1  12        0.72       -7.30     12.30 o
   6   1  12     1939.80     1935.54     54.07 o
   7   1  12      274.54      242.66     27.59 o
   8   1  12       43.94       62.88     13.88 o
  -8   2  12       57.59       62.94      8.35 o
  -7   2  12      272.87      289.80     27.85 o
  -6   2  12      331.82      298.18     24.90 o
  -5   2  12       64.23       92.66     15.23 o
  -4   2  12      115.35      114.97     13.62 o
  -3   2  12      314.10      300.67     35.42 o
  -2   2  12        7.49       17.58     22.08 o
  -1   2  12     1086.64     1093.75    114.14 o
   0   2  12      159.52      165.20     35.64 o
   1   2  12       30.22       73.60     30.44 o
   2   2  12      320.93      264.43     64.20 o
   3   2  12       37.53       27.78     29.32 o
   4   2  12      590.86      568.48     29.26 o
   5   2  12      174.44      144.74     16.00 o
   6   2  12       10.62       34.85     20.02 o
   7   2  12       65.07       86.31     23.83 o
  -7   3  12      312.55      354.44     27.67 o
  -6   3  12      948.08      990.29     54.59 o
  -5   3  12        1.53       17.39     12.89 o
  -4   3  12     3231.06     3076.26     80.59 o
  -3   3  12     1788.29     1615.81     83.39 o
  -2   3  12      684.14      664.97     75.41 o
  -1   3  12    10605.10    10450.13    493.71 o
   0   3  12     1202.78     1115.90    124.88 o
   1   3  12    10618.31    10133.24    649.95 o
   2   3  12     5188.40     4727.74    690.12 o
   3   3  12      819.15      790.98     54.54 o
   4   3  12     5195.71     5111.93    129.72 o
   5   3  12      279.25      278.32     23.27 o
   6   3  12     1164.90     1163.96     65.79 o
   7   3  12      580.82      604.10     47.27 o
  -7   4  12      479.61      460.41     22.48 o
  -6   4  12      255.85      267.98     24.25 o
  -5   4  12     1698.34     1761.04     65.88 o
  -4   4  12      570.96      584.34     39.58 o
  -3   4  12     1170.86     1125.27     49.73 o
  -2   4  12     8553.25     9081.05    255.29 o
  -1   4  12     1960.21     2173.79    181.66 o
   0   4  12    19178.95    20734.96   1119.69 o
   1   4  12    16307.43    15844.86   1085.96 o
   2   4  12     4849.66     4024.81    126.02 o
   3   4  12    15825.08    14968.09    462.82 o
   4   4  12       21.02       32.12     14.55 o
   5   4  12     5259.60     5419.10    104.94 o
   6   4  12      492.02      547.92     29.74 o
   7   4  12      742.40      722.70     46.17 o
  -7   5  12      172.93      153.95     18.21 o
  -6   5  12       42.80       30.85     10.14 o
  -5   5  12        5.60       37.38     15.98 o
  -4   5  12        3.55       -4.62     14.71 o
  -3   5  12     1406.87     1321.76     79.17 o
  -2   5  12      299.80      309.56     30.67 o
  -1   5  12     2749.83     2889.63    127.00 o
   0   5  12     2330.19     2403.85    113.66 o
   1   5  12     2378.04     2003.84    199.30 o
   2   5  12     4410.57     3810.02    124.09 o
   3   5  12     2141.84     2144.39    164.09 o
   4   5  12     3415.20     3495.68     91.56 o
   5   5  12      199.68      197.89     16.77 o
   6   5  12      895.80      961.85     45.56 o
   7   5  12       28.47       15.17      6.93 o
  -6   6  12        7.24        7.82     31.12 o
  -5   6  12     1048.94     1199.53     86.99 o
  -4   6  12       16.03       10.18     30.93 o
  -3   6  12     1914.75     1981.52    125.39 o
  -2   6  12      130.82      136.48     51.14 o
  -1   6  12     1646.82     1513.63     97.48 o
   0   6  12       28.66       28.15     20.94 o
   1   6  12     1568.62     1678.79    116.99 o
   2   6  12       18.54       21.15     26.79 o
   3   6  12      269.43      339.09     60.42 o
   4   6  12      192.36      210.60     30.26 o
   5   6  12       58.98       47.81     19.75 o
   6   6  12      360.40      327.44     32.88 o
  -6   7  12     1616.34     1725.21     60.33 o
  -5   7  12      244.72      258.97     38.20 o
  -4   7  12     2765.98     2760.42    134.59 o
  -3   7  12     3566.99     3807.53    164.41 o
  -2   7  12     1180.91     1081.81    128.25 o
  -1   7  12     5330.60     5269.89    669.69 o
   0   7  12      190.15      232.81     54.67 o
   1   7  12     2055.52     2568.99    265.04 o
   2   7  12     1922.00     2155.23    139.61 o
   3   7  12        2.72       25.87     23.66 o
   4   7  12     2018.87     2166.33     80.22 o
   5   7  12      750.12      783.30     31.64 o
  -5   8  12     1788.89     2007.66     72.68 o
  -4   8  12      950.65      793.88     65.25 o
  -3   8  12     1218.58     1254.50     86.18 o
  -2   8  12     4567.14     4604.53    176.73 o
  -1   8  12       15.57       82.56     36.05 o
   0   8  12     4755.39     5214.61    291.45 o
   1   8  12     2124.51     2231.16     93.78 o
   2   8  12     2067.59     2286.36     87.84 o
   3   8  12     4365.24     4509.01    164.35 o
   4   8  12       38.69       40.01     18.02 o
   5   8  12     2568.56     2752.21     84.76 o
  -4   9  12       41.15       51.12     12.10 o
  -3   9  12      420.66      420.27     41.57 o
  -2   9  12       61.09       59.22     13.86 o
  -1   9  12      987.88      998.33     55.29 o
   0   9  12      480.02      488.89     30.83 o
   1   9  12     1034.51     1126.96     55.96 o
   2   9  12      789.24      777.58     41.99 o
   3   9  12      377.04      341.85     34.89 o
   4   9  12      809.20      788.48     29.99 o
  -2  10  12      549.97      500.48     37.36 o
  -1  10  12      526.64      473.52     38.15 o
   0  10  12      365.98      420.64     38.19 o
   1  10  12      122.34      157.86     24.26 o
   2  10  12       29.15       33.01     13.45 o
  -7   1  13      413.97      417.69     30.08 o
  -6   1  13     2346.93     2250.15     82.26 o
  -5   1  13     1575.95     1548.78     49.56 o
  -4   1  13     1049.83     1053.58     39.46 o
  -3   1  13     4668.43     4217.30    120.71 o
  -2   1  13       15.12       24.16     24.65 o
  -1   1  13     2377.56     2376.71    157.93 o
   0   1  13     1135.26      991.84    104.98 o
   1   1  13      529.43      492.90     80.97 o
   2   1  13     1918.39     1769.87    152.05 o
   3   1  13     2947.22     2463.42     98.00 o
   4   1  13      210.31      235.21     19.43 o
   5   1  13     4440.16     4323.25    107.97 o
   6   1  13      112.43      127.44     15.61 o
   7   1  13     2027.95     1940.73     61.04 o
  -7   2  13     3583.60     3660.22     84.74 o
  -6   2  13      911.47      866.26     55.50 o
  -5   2  13     3140.93     3028.58     64.80 o
  -4   2  13     5345.42     5038.14    140.70 o
  -3   2  13        8.21       25.08     24.13 o
  -2   2  13     5307.79     4915.06    194.52 o
  -1   2  13     2270.42     2318.46    169.71 o
   0   2  13     2337.37     2473.12    182.66 o
   1   2  13     5914.13     5605.47    229.48 o
   2   2  13    10511.18     9615.05   1129.54 o
   3   2  13     1564.52     1472.90     59.06 o
   4   2  13     9924.68     9152.11    228.56 o
   5   2  13      244.33      250.66     20.97 o
   6   2  13     6173.87     6029.84    150.25 o
   7   2  13      879.67      884.13     56.36 o
  -7   3  13      871.81      835.61     38.41 o
  -6   3  13     1157.54     1207.31     48.07 o
  -5   3  13     1531.08     1583.59     68.81 o
  -4   3  13      129.35      159.72     21.92 o
  -3   3  13     2476.60     2457.59     94.91 o
  -2   3  13       65.35       73.53     28.21 o
  -1   3  13      173.20      249.78     61.84 o
   0   3  13       23.22       20.70     32.28 o
   1   3  13     3091.59     2806.46    211.07 o
   2   3  13     1117.18      930.84     72.81 o
   3   3  13     4046.89     3885.38    198.56 o
   4   3  13        6.01       11.41     10.20 o
   5   3  13     3557.66     3391.74     81.90 o
   6   3  13      315.00      305.19     29.42 o
   7   3  13     1597.11     1594.59     69.56 o
  -7   4  13      157.67      124.88     13.83 o
  -6   4  13      219.80      203.81     20.57 o
  -5   4  13      808.45      765.49     42.00 o
  -4   4  13      493.42      492.28     35.36 o
  -3   4  13      659.34      658.89     37.88 o
  -2   4  13      406.72      428.86     36.51 o
  -1   4  13     1488.46     1492.55     71.96 o
   0   4  13      607.68      519.15     60.37 o
   1   4  13      950.78      876.88     98.75 o
   2   4  13      211.15      190.61     55.28 o
   3   4  13      211.87      188.98     26.20 o
   4   4  13       16.10       44.78     13.80 o
   5   4  13      142.04      173.67     27.46 o
   6   4  13       90.68      100.54     12.88 o
   7   4  13       26.88       68.83     15.45 o
  -6   5  13      431.86      455.38     35.46 o
  -5   5  13     2331.42     2278.60    243.45 o
  -4   5  13        1.51        7.28     13.13 o
  -3   5  13     4019.05     3962.13    227.79 o
  -2   5  13     3274.39     3303.73    114.17 o
  -1   5  13     1413.27     1406.08     75.96 o
   0   5  13     7459.74     7346.30    222.73 o
   1   5  13       10.53        8.84     13.19 o
   2   5  13     4263.51     4084.63    210.30 o
   3   5  13     1666.06     1671.80    139.37 o
   4   5  13     1099.85     1166.62     51.12 o
   5   5  13     2087.35     2177.19     59.93 o
   6   5  13      135.32      181.30     27.61 o
  -6   6  13     1627.08     1519.12    235.16 o
  -5   6  13     1095.46     1218.90     81.65 o
  -4   6  13     2845.81     2886.96    141.11 o
  -3   6  13       61.06       94.95     32.88 o
  -2   6  13     2032.94     2243.46    125.70 o
  -1   6  13     2132.05     2053.78    146.59 o
   0   6  13      794.97      854.70     91.77 o
   1   6  13     4126.85     4762.48    194.27 o
   2   6  13     2477.98     2716.27    163.07 o
   3   6  13     1131.49     1210.13    101.71 o
   4   6  13     7532.32     7851.72    229.53 o
   5   6  13        2.23       20.72      9.58 o
   6   6  13     2398.19     2093.87     67.20 o
  -5   7  13      659.81      731.85     54.37 o
  -4   7  13     1322.57     1325.87     87.33 o
  -3   7  13      220.39      261.73     45.85 o
  -2   7  13      259.39      305.29     47.00 o
  -1   7  13       36.76       35.31     13.90 o
   0   7  13        5.62       23.41     23.53 o
   1   7  13       49.47       59.07     20.63 o
   2   7  13       48.07       31.64     34.88 o
   3   7  13     1460.19     1628.54    111.23 o
   4   7  13       88.35      105.15     28.94 o
   5   7  13     1906.61     1985.96     55.19 o
  -5   8  13       28.53       15.84      7.97 o
  -4   8  13      475.47      482.95     45.50 o
  -3   8  13      828.43      752.64     64.52 o
  -2   8  13     1251.21     1184.93     87.94 o
  -1   8  13     1734.42     1769.30     87.46 o
   0   8  13      979.71      917.84     62.32 o
   1   8  13     1425.58     1642.46    139.57 o
   2   8  13      914.58      944.53     83.19 o
   3   8  13     1158.66     1128.28     79.10 o
   4   8  13      133.50      117.83     15.25 o
  -3   9  13     2501.99     2020.80    507.85 o
  -2   9  13     2462.67     2312.51    102.71 o
  -1   9  13     1498.05     1284.92     96.87 o
   0   9  13     5740.80     5940.48    239.51 o
   1   9  13       11.35      116.33     56.65 o
   2   9  13     2930.87     2929.04    109.56 o
   3   9  13     1106.30      985.99     54.20 o
  -1  10  13     2337.20     2387.96     81.20 o
   0  10  13      219.25      198.16     23.38 o
   1  10  13     2157.71     2198.89     76.74 o
  -7   0  14      133.81      113.83     20.24 o
  -6   0  14     3051.66     2915.76    124.03 o
  -5   0  14     2829.52     2758.46     81.04 o
  -4   0  14     3962.70     3851.25    215.89 o
  -3   0  14    13658.66    12635.37    198.06 o
  -2   0  14       16.52       88.78     62.87 o
  -1   0  14    12430.79    12137.01    508.67 o
   0   0  14     4767.99     4947.21    306.54 o
   1   0  14     1435.13     1368.13    206.07 o
   2   0  14     6797.36     5497.53    407.39 o
   3   0  14     1955.46     1576.32    130.20 o
   4   0  14     1607.77     1579.49     71.08 o
   5   0  14     6156.21     6104.03    280.97 o
   6   0  14      217.09      221.03     50.81 o
   7   0  14     2919.92     2892.07     98.23 o
  -7   1  14      664.60      630.83     33.31 o
  -6   1  14     1410.48     1258.10     58.41 o
  -5   1  14      489.11      472.96     24.29 o
  -4   1  14     4079.20     4011.05    103.88 o
  -3   1  14      283.90      249.93     30.88 o
  -2   1  14     7837.51     7306.34    248.07 o
  -1   1  14      212.98      221.21     52.13 o
   0   1  14     5849.88     5679.04    485.26 o
   1   1  14      679.36      697.68     95.71 o
   2   1  14       58.90       34.22     33.13 o
   3   1  14      707.38      583.46     34.94 o
   4   1  14     1939.45     1928.70     54.89 o
   5   1  14       39.23       42.29     11.14 o
   6   1  14     1562.20     1627.27     49.48 o
   7   1  14      320.00      306.50     31.51 o
  -7   2  14       20.60       27.99     12.70 o
  -6   2  14        0.81       10.00     10.63 o
  -5   2  14      312.23      318.89     26.11 o
  -4   2  14      262.25      258.34     30.97 o
  -3   2  14       14.83       42.61     42.94 o
  -2   2  14     1243.25     1218.68    121.79 o
  -1   2  14       14.79       16.71     42.61 o
   0   2  14      711.07      705.70    101.05 o
   1   2  14       11.02        1.30     23.01 o
   2   2  14      638.69      516.22     43.28 o
   3   2  14        1.06       23.71     17.61 o
   4   2  14      252.34      234.53     20.42 o
   5   2  14       19.56       24.99     10.69 o
   6   2  14       50.22       85.19     24.82 o
   7   2  14        0.41       14.65      9.69 o
  -7   3  14      994.90      929.53     35.33 o
  -6   3  14      200.03      195.56     16.89 o
  -5   3  14     2541.25     2484.32     84.28 o
  -4   3  14     2856.50     2733.08    124.88 o
  -3   3  14      141.69      246.35     48.05 o
  -2   3  14     6880.17     7160.96    298.77 o
  -1   3  14      866.01      924.54    114.52 o
   0   3  14     2952.62     3106.77    219.60 o
   1   3  14     1874.77     1693.87    168.17 o
   2   3  14      266.85      287.45     44.98 o
   3   3  14     3749.03     3221.09    225.82 o
   4   3  14      588.31      568.10     42.67 o
   5   3  14     1355.26     1374.67     65.31 o
   6   3  14     2018.89     2156.81     83.43 o
   7   3  14       41.67       70.99     15.96 o
  -6   4  14     2971.69     2649.89     80.36 o
  -5   4  14     2569.12     2491.40    210.63 o
  -4   4  14     1998.21     1912.21    110.40 o
  -3   4  14     7735.82     8190.24    406.41 o
  -2   4  14       25.21       35.93     14.56 o
  -1   4  14     8778.50     8938.90    233.48 o
   0   4  14     1260.56     1226.36     87.87 o
   1   4  14     1095.34     1014.88     93.40 o
   2   4  14     3163.49     2711.51    136.49 o
   3   4  14     1639.36     1653.98     85.53 o
   4   4  14      874.80      920.35     54.08 o
   5   4  14     3505.23     3592.17     78.99 o
   6   4  14       47.08       57.62     11.81 o
  -6   5  14      723.86      666.42     53.49 o
  -5   5  14      704.45      820.88     69.10 o
  -4   5  14     3655.80     3708.49    121.27 o
  -3   5  14      729.43      765.53     58.63 o
  -2   5  14     4669.73     5221.72    480.22 o
  -1   5  14        8.90        3.40     28.03 o
   0   5  14     2091.42     2097.98    108.76 o
   1   5  14      262.76      228.95     29.14 o
   2   5  14      295.84      310.94     32.85 o
   3   5  14       51.09       65.86     17.98 o
   4   5  14      367.68      372.88     35.17 o
   5   5  14       18.57       31.38     11.27 o
   6   5  14     1361.99     1318.20     60.83 o
  -6   6  14      100.95      120.62     18.08 o
  -5   6  14       75.12      114.00     28.05 o
  -4   6  14       24.57       18.08     19.62 o
  -3   6  14       12.92       30.34     24.49 o
  -2   6  14      228.82      257.32     45.15 o
  -1   6  14      330.70      325.84     38.22 o
   0   6  14      498.67      492.43     67.63 o
   2   6  14     1767.99     1842.79    131.16 o
   3   6  14       49.01       31.47     31.46 o
   4   6  14     1824.39     1913.66    108.81 o
   5   6  14       18.00       34.79     17.37 o
  -5   7  14     1034.22     1105.78     58.42 o
  -4   7  14     1242.07     1278.49     79.24 o
  -3   7  14       10.01      -11.77     24.52 o
  -2   7  14     2679.19     2872.80    138.25 o
  -1   7  14     3173.72     3531.51    230.31 o
   0   7  14     1774.04     1873.50    134.14 o
   1   7  14     8523.38     9412.70    266.50 o
   2   7  14       77.71       60.26     34.38 o
   3   7  14     4693.43     5390.26    189.83 o
   4   7  14     1344.24     1356.64     81.89 o
   5   7  14      555.22      545.92     40.70 o
  -4   8  14      551.05      610.21     46.43 o
  -3   8  14     3046.57     3321.18    125.29 o
  -2   8  14       39.40       74.22     25.59 o
  -1   8  14     3743.11     4247.69    155.41 o
   0   8  14     2434.53     2733.58     80.22 o
   1   8  14      745.58     1046.74    222.24 o
   2   8  14     3570.94     3917.74    155.85 o
   3   8  14      402.75      381.90     45.78 o
   4   8  14     1366.28     1202.39     47.50 o
  -3   9  14      199.69      200.24     25.00 o
  -2   9  14     1080.04     1057.00     62.65 o
  -1   9  14        4.38       17.46      9.40 o
   0   9  14      630.40      647.58     37.77 o
   1   9  14       56.88       49.38     12.51 o
   2   9  14       39.88       16.04     13.44 o
   3   9  14       63.56       77.60     13.97 o
   0  10  14     1171.94     1231.11     51.94 o
  -7   1  15       18.95       41.34      9.64 o
  -6   1  15      517.57      500.57     34.96 o
  -5   1  15      864.41      862.32     41.29 o
  -4   1  15      872.50      867.14     51.76 o
  -3   1  15     3915.53     3686.20     94.70 o
  -2   1  15      142.02      120.90     20.72 o
  -1   1  15     9162.91     8896.27    465.84 o
   0   1  15      356.53      274.11     79.15 o
   1   1  15     7890.36     7425.82    477.96 o
   2   1  15     2688.38     2140.06    104.98 o
   3   1  15     1007.65      919.72     53.86 o
   4   1  15     2086.10     1855.31     93.02 o
   5   1  15       18.15       19.41      9.62 o
   6   1  15      140.93      156.96     14.38 o
   7   1  15      413.77      437.03     34.65 o
  -7   2  15      291.01      252.48     23.30 o
  -6   2  15       45.88       53.48     12.34 o
  -5   2  15     2415.21     2390.49     65.44 o
  -4   2  15     2341.82     2311.87    106.22 o
  -3   2  15     1115.03     1115.31     93.67 o
  -2   2  15    13280.87    12574.27    254.08 o
  -1   2  15      421.50      452.18     79.37 o
   0   2  15    19837.85    19611.31    529.69 o
   1   2  15     3997.32     3669.08    235.46 o
   2   2  15     4447.75     3872.23    171.60 o
   3   2  15     6403.53     5811.38    373.05 o
   4   2  15       32.70       49.86     19.87 o
   5   2  15     1742.31     1807.05     62.43 o
   6   2  15      549.01      594.01     37.38 o
   7   2  15        1.25       -5.15      6.88 o
  -7   3  15       65.59       63.79     12.71 o
  -6   3  15       52.93       40.71      8.10 o
  -5   3  15     1178.07     1124.21     42.06 o
  -4   3  15       10.56       48.30     22.99 o
  -3   3  15     4287.74     4250.72    290.99 o
  -2   3  15      533.17      530.09     56.05 o
  -1   3  15    12051.57    12094.55    253.10 o
   0   3  15      408.05      401.68     47.83 o
   1   3  15     8904.57     7638.26    182.20 o
   2   3  15     1195.15     1015.66     70.15 o
   3   3  15     1821.99     1724.09     75.52 o
   4   3  15     1662.72     1581.62     68.31 o
   5   3  15      101.87       83.55     17.49 o
   6   3  15       42.11       44.09     13.92 o
  -6   4  15       11.08        5.53      7.24 o
  -5   4  15       84.95       93.18     16.81 o
  -4   4  15        9.90       28.88     13.08 o
  -3   4  15      207.20      211.68     33.57 o
  -2   4  15      143.76      113.21     17.97 o
  -1   4  15       35.76       27.23     14.27 o
   0   4  15       32.55       47.49     21.93 o
   1   4  15      318.33      330.14     36.83 o
   2   4  15       41.01       -0.91     20.69 o
   3   4  15      175.63      179.21     26.62 o
   4   4  15      602.20      614.50     44.02 o
   5   4  15      183.60      169.25     16.06 o
   6   4  15      217.40      181.88     16.87 o
  -6   5  15      814.88      814.70     92.60 o
  -5   5  15      124.02      164.32     29.61 o
  -4   5  15     2295.28     2321.92    117.36 o
  -3   5  15     2635.19     2561.02    148.08 o
  -2   5  15      475.49      470.12     45.63 o
  -1   5  15     4613.16     4825.87    142.73 o
   0   5  15     3258.24     2959.60    157.28 o
   1   5  15     2899.93     2542.12    113.10 o
   2   5  15     5023.51     4864.80    356.41 o
   3   5  15       62.65       93.22     18.70 o
   4   5  15     2794.35     2878.37     87.34 o
   5   5  15      666.36      674.02     35.62 o
  -5   6  15      849.14      898.65     58.68 o
  -4   6  15     2553.89     2626.27    117.20 o
  -3   6  15     1029.40      995.43     79.44 o
  -2   6  15     6953.78     6998.47    211.04 o
  -1   6  15       53.11      123.22     34.14 o
   0   6  15     6079.25     5729.83    375.75 o
   1   6  15     3886.95     3456.67    124.63 o
   2   6  15     2373.96     2513.53    242.66 o
   3   6  15     3124.75     3485.83    160.37 o
   4   6  15       37.26       21.59     18.04 o
   5   6  15      933.23      940.55     56.38 o
  -5   7  15       98.61       86.98     11.44 o
  -4   7  15      163.58      145.73     28.12 o
  -3   7  15     2528.91     2455.15    114.28 o
  -2   7  15      169.83      152.04     32.26 o
  -1   7  15     3783.77     3892.38    162.08 o
   1   7  15     2617.91     3184.77    113.21 o
   2   7  15      416.49      404.87     61.30 o
   3   7  15     1632.89     1925.99    107.90 o
   4   7  15      293.72      246.81     30.71 o
   5   7  15      109.09       96.67     16.37 o
  -4   8  15       19.30       49.84     14.80 o
  -3   8  15      674.13      691.38     53.08 o
  -2   8  15       14.40       22.20     15.55 o
  -1   8  15       58.27       54.47     15.36 o
   0   8  15       35.97       64.88     17.46 o
   1   8  15       75.93       61.07     28.20 o
   2   8  15       32.95       27.36     19.43 o
   3   8  15      509.48      502.17     46.28 o
   4   8  15       44.25       39.28     12.18 o
  -3   9  15      697.00      729.15     39.39 o
  -2   9  15      504.44      469.77     37.53 o
  -1   9  15     1209.69     1078.37    172.94 o
   0   9  15      247.22      255.23     31.78 o
   1   9  15      815.41      819.52     39.90 o
   2   9  15     2386.35     2228.02     57.96 o
  -7   0  16     1811.48     1800.64     57.65 o
  -6   0  16      525.78      503.71     43.80 o
  -5   0  16     1953.27     2066.99    139.08 o
  -4   0  16     2954.29     3247.29    180.07 o
  -3   0  16      656.08      621.30     70.63 o
  -2   0  16     2770.18     2658.71    130.87 o
  -1   0  16    10866.54     9407.46    603.13 o
   0   0  16      576.23      248.44     88.57 o
   1   0  16     7681.42     6068.71    143.85 o
   2   0  16     5982.53     4740.24    135.09 o
   3   0  16     3843.64     3524.34    256.90 o
   4   0  16     5272.22     5208.17    171.78 o
   5   0  16      884.20      803.11     47.24 o
   6   0  16     2939.09     3033.24     94.68 o
  -7   1  16       35.54       42.81     10.04 o
  -6   1  16      646.40      595.81     28.72 o
  -5   1  16      463.60      534.75     51.51 o
  -4   1  16       27.64        2.84     25.42 o
  -3   1  16      120.07      133.30     24.58 o
  -2   1  16     2399.43     2135.78    114.11 o
  -1   1  16       34.86       21.13     16.00 o
   0   1  16     5444.27     5386.16    358.01 o
   1   1  16      835.03      640.23     53.77 o
   2   1  16     5543.69     4384.29     92.52 o
   3   1  16     2206.17     1872.00     84.38 o
   4   1  16     2021.96     1851.43    108.33 o
   5   1  16     1506.47     1377.20     43.45 o
   6   1  16      135.54      141.66     16.07 o
  -6   2  16       10.74       39.35     19.02 o
  -5   2  16      321.87      327.77     35.03 o
  -4   2  16      138.70      174.45     26.16 o
  -3   2  16      102.16      125.19     26.61 o
  -2   2  16       23.42       31.10     22.37 o
  -1   2  16       32.14       57.43     19.78 o
   0   2  16       32.21       50.53     18.64 o
   1   2  16       21.90       17.08     19.54 o
   2   2  16        2.99       22.02     17.29 o
   3   2  16       29.85       60.42     31.23 o
   4   2  16       26.45       36.05     15.01 o
   5   2  16      152.56      160.90     19.58 o
   6   2  16        3.23       13.28     10.53 o
  -6   3  16      408.36      302.41     40.86 o
  -5   3  16     1042.93     1010.87     46.78 o
  -4   3  16        2.74       -1.17     15.23 o
  -3   3  16     4163.15     4391.71    211.78 o
  -2   3  16     1704.25     1753.43    100.95 o
  -1   3  16     1044.06     1046.55     78.89 o
   0   3  16     6378.93     6237.01    184.42 o
   1   3  16      897.64      676.00     55.38 o
   2   3  16     4917.83     4601.74    145.96 o
   3   3  16     2343.61     2296.94     85.84 o
   4   3  16      766.44      811.15     70.47 o
   5   3  16     2637.78     2939.26    120.73 o
   6   3  16       46.10       59.93     19.13 o
  -6   4  16      807.60      686.11     55.20 o
  -5   4  16      460.85      416.76     26.46 o
  -4   4  16     2424.06     2502.70     92.41 o
  -3   4  16      369.83      350.05     36.18 o
  -2   4  16     1914.71     2140.99    148.92 o
  -1   4  16     4198.98     3973.77    208.59 o
   0   4  16       24.93       -3.81     20.45 o
   1   4  16     8754.40     8120.15    681.27 o
   2   4  16     2673.24     2456.05    116.44 o
   3   4  16     3497.61     3799.03    196.65 o
   4   4  16     3961.43     3956.24    103.43 o
   5   4  16       24.44       23.99      9.38 o
   6   4  16     1197.47     1279.48     54.93 o
  -6   5  16      318.88      264.61     28.61 o
  -5   5  16       10.75      -30.24     35.46 o
  -4   5  16       44.99       62.84     24.92 o
  -3   5  16        2.69      -30.95     34.31 o
  -2   5  16      817.38      812.13     57.98 o
  -1   5  16       39.69       10.96     18.35 o
   0   5  16     2899.30     2662.06    117.82 o
   1   5  16      219.67      234.38     33.37 o
   2   5  16     3837.93     4021.87    263.57 o
   3   5  16     1711.95     1817.18    162.83 o
   4   5  16     1894.37     1906.28     67.96 o
   5   5  16     1525.45     1444.10     46.98 o
  -5   6  16       35.66        5.65     22.95 o
  -4   6  16      936.91     1001.06     68.05 o
  -3   6  16      145.53       78.74     18.58 o
  -2   6  16     1478.07     1603.69     99.03 o
  -1   6  16       64.61       65.37     27.55 o
   0   6  16      241.24      217.01     32.29 o
   1   6  16       43.61       72.73     20.11 o
   2   6  16      222.27      222.22     27.07 o
   3   6  16       10.66       15.99     11.42 o
   4   6  16        2.15       56.43     23.56 o
   5   6  16       46.45       48.01     13.69 o
  -5   7  16     1442.51     1218.48     56.64 o
  -4   7  16      172.61      178.35     26.00 o
  -3   7  16     2734.14     2825.47    114.48 o
  -2   7  16     1465.92     1555.39     90.62 o
  -1   7  16      906.27      957.41     72.98 o
   0   7  16     2087.41     2081.88    112.60 o
   1   7  16       96.36      137.69     44.05 o
   2   7  16     1043.06     1252.49     94.42 o
   3   7  16     1358.76     1471.56     87.23 o
   4   7  16        5.33       -5.48      8.16 o
  -4   8  16     1499.55     1251.95     58.75 o
  -3   8  16      530.13      565.58     41.75 o
  -2   8  16      899.44      955.35     62.93 o
  -1   8  16     3057.73     2970.04    239.40 o
   0   8  16        0.18       21.19     12.03 o
   1   8  16     3991.69     4226.19    170.36 o
   2   8  16     1047.23     1078.52     70.96 o
   3   8  16     1318.09     1318.78     66.50 o
  -2   9  16      131.49      144.79     18.72 o
  -1   9  16        8.93       -8.39     10.63 o
   0   9  16      819.16      737.66    111.63 o
   1   9  16      217.45      196.73     36.73 o
   2   9  16      782.40      679.95     27.92 o
  -6   1  17      292.33      212.33     38.29 o
  -5   1  17     2316.43     2563.61    105.60 o
  -4   1  17     1693.34     1810.41     94.94 o
  -3   1  17      684.31      631.50     59.38 o
  -2   1  17     2404.04     2279.36    110.50 o
  -1   1  17      427.39      401.59     43.25 o
   0   1  17     1313.37     1145.34     88.20 o
   1   1  17     2790.40     2056.16     77.37 o
   2   1  17       25.67       24.93     20.60 o
   3   1  17     3018.39     2758.82    177.82 o
   4   1  17     2058.75     1896.74     71.53 o
   5   1  17      710.66      674.15     33.00 o
   6   1  17     2343.19     2486.21    145.57 o
  -6   2  17     3647.41     3708.17    137.25 o
  -5   2  17     1631.09     1698.21     84.02 o
  -4   2  17     3120.45     3465.74    128.48 o
  -3   2  17     5695.39     5892.44    257.20 o
  -2   2  17      146.29       97.20     23.13 o
  -1   2  17     3129.75     2860.66     98.61 o
   0   2  17     1950.49     1774.89    121.14 o
   1   2  17       14.92       49.54     22.54 o
   2   2  17     3618.09     3129.88    119.23 o
   3   2  17     3089.35     2989.42    136.36 o
   4   2  17     1064.46      993.04     48.33 o
   5   2  17     5345.08     5414.98    480.16 o
   6   2  17       29.00       37.42     15.85 o
  -6   3  17       73.84       43.27     20.03 o
  -5   3  17      924.86      986.96     63.80 o
  -4   3  17      568.71      625.68     54.58 o
  -3   3  17      672.95      738.52     93.51 o
  -2   3  17      213.81      270.53     60.99 o
  -1   3  17        3.56       25.70     21.55 o
   0   3  17       44.92       54.21     25.17 o
   1   3  17     1834.11     1597.71    140.53 o
   2   3  17      836.95      743.23     64.90 o
   3   3  17     1316.84     1363.95     64.79 o
   4   3  17     2939.58     3176.11    133.87 o
   5   3  17      310.60      299.10     38.94 o
   6   3  17     1983.07     2177.96     77.24 o
  -6   4  17       16.03      -16.08     16.08 o
  -5   4  17        2.09       10.88     22.70 o
  -4   4  17      572.31      566.41     75.63 o
  -3   4  17       48.70       -4.53     53.73 o
  -2   4  17     1357.72     1386.78    124.85 o
  -1   4  17       82.45       90.04     34.61 o
   0   4  17       58.47       26.36     29.72 o
   1   4  17      148.24      121.84     28.86 o
   2   4  17      322.11      302.71     32.79 o
   3   4  17       93.00      103.73     21.18 o
   4   4  17      563.15      494.96     35.25 o
   5   4  17       99.19       87.42     22.42 o
  -5   5  17      717.66      740.66     36.32 o
  -4   5  17     1086.81     1073.58     68.08 o
  -3   5  17       67.03       51.06     13.00 o
  -2   5  17     3260.27     3276.43    108.82 o
  -1   5  17     1573.51     1497.64    153.15 o
   0   5  17     1491.30     1274.10     82.17 o
   1   5  17     2087.57     1931.41     97.95 o
   2   5  17      289.33      279.92     39.96 o
   3   5  17     2696.18     2943.52    205.53 o
   4   5  17      995.45     1018.43     47.05 o
   5   5  17      376.18      386.14     33.31 o
  -5   6  17     1074.93     1026.98     68.60 o
  -4   6  17     1524.84     1648.66     76.90 o
  -3   6  17     1915.87     2046.85     97.90 o
  -2   6  17        7.46       34.42     15.36 o
  -1   6  17     2453.90     2389.56    303.72 o
   0   6  17     1527.95     1337.84     77.26 o
   1   6  17      328.93      288.90     35.65 o
   2   6  17     3448.16     3473.14    159.23 o
   3   6  17     1135.97     1125.22     89.66 o
   4   6  17     1407.91     1427.40     72.93 o
   5   6  17     2045.00     1873.56     57.91 o
  -4   7  17      377.69      294.58     61.02 o
  -3   7  17      650.52      637.21     49.37 o
  -2   7  17      484.94      538.93     50.76 o
  -1   7  17        2.94       10.57     16.11 o
   0   7  17       49.55       50.80     20.48 o
   1   7  17      217.89      226.67     46.74 o
   2   7  17      292.61      332.65     46.35 o
   3   7  17      369.23      338.10     38.87 o
   4   7  17      686.84      609.95     39.79 o
  -3   8  17      313.80      285.28     26.26 o
  -2   8  17      411.89      363.70    109.13 o
  -1   8  17     1143.72     1108.67     84.55 o
   0   8  17     1411.83     1461.94     56.35 o
   1   8  17      697.26      712.38     38.36 o
   2   8  17      921.19      819.81     39.01 o
   3   8  17      113.04      100.46     17.28 o
   0   9  17     1563.27     1739.53     61.19 o
  -6   0  18      595.98      565.98     52.14 o
  -5   0  18     2258.02     2686.17    145.09 o
  -4   0  18     5029.10     5261.91    219.23 o
  -3   0  18     4037.72     3810.66    190.22 o
  -2   0  18     8548.96     8137.53    268.27 o
  -1   0  18       82.31       64.50     42.17 o
   0   0  18     9345.60     7620.94    219.37 o
   1   0  18     2535.86     2003.07     87.10 o
   2   0  18      872.14      838.24     63.38 o
   3   0  18     2092.87     1884.52    100.83 o
   4   0  18     1765.29     1732.50     93.66 o
   5   0  18      438.02      480.00     45.31 o
   6   0  18     2823.36     2972.02     87.49 o
  -6   1  18      499.80      446.32     44.11 o
  -5   1  18     1078.04     1195.17     70.19 o
  -4   1  18     1011.40     1123.46     74.85 o
  -3   1  18     1552.86     1491.18     86.52 o
  -2   1  18      710.36      565.41     49.76 o
  -1   1  18     1468.47     1289.22     64.37 o
   0   1  18        7.43       22.44     15.20 o
   1   1  18     2581.43     2123.01     65.23 o
   2   1  18      647.48      564.99     37.25 o
   3   1  18       16.89       30.43     13.56 o
   4   1  18     1267.31     1252.19     55.75 o
   5   1  18     1178.95     1150.84     47.57 o
   6   1  18      166.22      151.46     22.37 o
  -6   2  18       48.25       97.05     25.75 o
  -5   2  18        9.64       46.36     22.80 o
  -4   2  18       64.61       38.44     24.17 o
  -3   2  18      151.49      106.07     32.71 o
  -2   2  18      241.32      217.02     38.05 o
  -1   2  18      196.95      134.59     26.22 o
   0   2  18      308.30      274.19     36.83 o
   1   2  18      216.18      199.81     35.80 o
   2   2  18       64.40       62.83     20.47 o
   3   2  18      294.13      297.47     45.01 o
   4   2  18        0.73       13.34     18.24 o
   5   2  18       15.63       33.47     11.28 o
   6   2  18        6.82        5.16      9.86 o
  -6   3  18      834.17      755.15     52.60 o
  -5   3  18      120.38      124.10     27.45 o
  -4   3  18     1790.64     2009.04     93.99 o
  -3   3  18     1865.72     1892.99     96.27 o
  -2   3  18      401.40      397.78     44.66 o
  -1   3  18     5763.55     5629.12    156.22 o
   0   3  18      530.79      458.00     65.71 o
   1   3  18     2281.64     2185.62    110.30 o
   2   3  18     2054.38     1942.92    104.75 o
   3   3  18        2.18        4.41     18.97 o
   4   3  18     1522.16     1704.37     94.97 o
   5   3  18      411.63      428.47     41.66 o
   6   3  18      454.90      500.11     32.83 o
  -5   4  18     2967.44     3364.80    141.20 o
  -4   4  18     2313.17     2432.29    101.13 o
  -3   4  18     2507.21     2895.10    168.02 o
  -2   4  18     6665.11     7058.96    267.95 o
  -1   4  18      108.92       51.20     30.63 o
   0   4  18     6115.29     5756.59    140.59 o
   1   4  18      684.31      569.05     56.86 o
   2   4  18      920.04     1049.45     58.83 o
   3   4  18     1568.25     1649.30     68.34 o
   4   4  18      250.30      253.44     23.90 o
   5   4  18      577.25      650.12     45.74 o
  -5   5  18      567.39      523.83     50.35 o
  -4   5  18      841.63      787.34     76.97 o
  -3   5  18     2230.22     2289.66    145.33 o
  -2   5  18      412.69      445.21     64.71 o
   0   5  18      251.77      170.94     32.20 o
   1   5  18      294.94      307.65     38.22 o
   2   5  18      326.18      323.34     32.02 o
   3   5  18       21.71       37.13     14.17 o
   4   5  18      224.23      193.83     23.73 o
   5   5  18      495.28      476.89     29.47 o
  -5   6  18       48.90       25.71     11.57 o
  -4   6  18      207.57      191.70     18.20 o
  -3   6  18        6.24       16.05     11.41 o
  -2   6  18       10.02       23.23     12.84 o
  -1   6  18      133.67      116.86     18.55 o
   0   6  18      283.57      236.15     35.99 o
   1   6  18      676.77      670.50     42.74 o
   2   6  18      177.50      154.84     22.16 o
   3   6  18     1260.65     1312.52     49.53 o
   4   6  18       51.27       32.70     10.01 o
  -4   7  18      548.03      479.41     39.95 o
  -3   7  18      964.87      940.37     40.41 o
  -2   7  18        7.74      -11.42     17.40 o
  -1   7  18     1919.86     1840.99     85.29 o
   0   7  18      908.56      927.58     49.69 o
   1   7  18      760.24      793.74    127.88 o
   2   7  18     2706.81     2964.07    120.41 o
   3   7  18        7.16        4.65     12.59 o
  -2   8  18     2111.75     2028.28    257.85 o
  -1   8  18        0.75       13.74      6.77 o
   0   8  18     1451.52     1545.59     62.74 o
   1   8  18      934.61      944.13     39.92 o
   2   8  18      240.19      223.51     20.59 o
  -6   1  19       36.91       57.17     21.20 o
  -5   1  19      316.66      365.80     39.81 o
  -4   1  19      530.38      599.21     55.39 o
  -3   1  19     1144.75     1124.02     75.07 o
  -2   1  19     3253.75     3460.76    123.00 o
  -1   1  19      730.24      669.17    154.46 o
   0   1  19     4675.50     4098.90    100.73 o
   1   1  19      143.63      123.69     18.40 o
   2   1  19     3536.39     3091.08    140.05 o
   3   1  19     1006.42      912.18     62.95 o
   4   1  19     1074.80      984.03     96.00 o
   5   1  19      803.48      831.38     37.31 o
   6   1  19        3.71        5.35      7.17 o
  -6   2  19      409.43      404.59     36.82 o
  -5   2  19       72.56       87.89     28.87 o
  -4   2  19     1797.25     2005.53     94.51 o
  -3   2  19     4420.21     4720.55    149.75 o
  -2   2  19     2220.31     2265.39    197.94 o
  -1   2  19    12900.97    12209.36    367.90 o
   0   2  19        3.92       21.84     22.79 o
   1   2  19    11315.79    10289.01    231.64 o
   2   2  19     1385.80     1343.85     85.13 o
   3   2  19     4031.32     4286.52    155.99 o
   4   2  19     1131.53     1193.10     78.24 o
   5   2  19      138.12      117.54     21.71 o
   6   2  19      443.82      534.49     32.93 o
  -5   3  19      157.84      146.58     24.07 o
  -4   3  19      608.67      641.43     52.82 o
  -3   3  19      120.35      134.88     29.09 o
  -2   3  19     2762.77     2907.67    159.94 o
  -1   3  19       41.26       40.05     42.44 o
   0   3  19     3276.39     2962.90    158.44 o
   1   3  19       84.11       71.84     24.21 o
   2   3  19     3150.18     3219.81     97.41 o
   3   3  19      795.72      950.55     72.93 o
   4   3  19      862.95      862.67     64.24 o
   5   3  19      525.15      517.81     42.02 o
  -5   4  19      111.95      109.40     31.34 o
  -4   4  19      486.40      553.17     47.48 o
  -3   4  19      449.10      402.18     43.85 o
  -2   4  19      249.70      250.58     38.75 o
  -1   4  19      388.43      322.34     38.24 o
   0   4  19       20.81       15.45     31.70 o
   1   4  19       23.46       43.10     21.63 o
   2   4  19       46.54       33.15     14.01 o
   3   4  19      135.19      134.97     19.61 o
   4   4  19      381.16      372.01     40.58 o
   5   4  19       90.11       86.96     16.25 o
  -5   5  19      782.81      742.24     51.91 o
  -4   5  19       19.09       -9.49     29.57 o
  -3   5  19     2032.96     1865.87    120.47 o
  -2   5  19     1040.00     1049.93     90.72 o
  -1   5  19      243.77      259.30     43.10 o
   0   5  19     3852.48     3472.31    128.57 o
   1   5  19      545.29      461.17     47.22 o
   2   5  19     1596.99     1667.30     68.04 o
   3   5  19     1272.30     1254.43     51.89 o
   4   5  19        8.14       -6.04      9.35 o
  -4   6  19     1664.07     1741.91     85.89 o
  -3   6  19     1338.15     1392.78     90.58 o
  -2   6  19     1354.08     1214.63     69.00 o
  -1   6  19     3778.22     3776.85    289.36 o
   0   6  19      179.16      152.53     15.61 o
   1   6  19     4958.80     5068.69    110.95 o
   2   6  19      408.87      440.67     46.52 o
   3   6  19     1883.17     1894.08     52.84 o
   4   6  19     1802.41     1690.40     58.58 o
  -3   7  19      123.58       73.23     14.81 o
  -2   7  19     1400.50     1395.85    101.54 o
  -1   7  19      168.41      173.66     21.20 o
   0   7  19     3841.34     4096.76     92.13 o
   1   7  19        1.23      -10.50     10.50 o
   2   7  19     2187.41     2144.36    262.25 o
   3   7  19      256.04      237.84     24.83 o
  -1   8  19       81.58       27.54     10.88 o
   0   8  19        5.62       14.46     13.01 o
   1   8  19       97.03       90.02     18.36 o
   2   8  19      153.19      126.06     18.08 o
  -5   0  20       42.98       25.30     19.69 o
  -4   0  20      719.94      765.15     88.64 o
  -3   0  20      959.17      968.80     97.59 o
  -2   0  20     1673.85     1473.03    123.83 o
  -1   0  20     1400.47     1138.25     99.93 o
   0   0  20     7003.97     6250.94    332.42 o
   1   0  20      487.74      415.75     43.38 o
   2   0  20     7516.34     6519.40    175.19 o
   3   0  20     2280.31     2193.88    101.37 o
   4   0  20     2447.06     2382.72     97.62 o
   5   0  20     1584.10     1608.93     67.20 o
  -5   1  20      885.32      996.11     55.82 o
  -4   1  20       41.93      111.34     29.92 o
  -3   1  20       11.53       51.95     27.10 o
  -2   1  20      422.15      363.25     70.82 o
  -1   1  20      590.82      547.15     51.93 o
   0   1  20        3.86       -8.81     11.51 o
   1   1  20     1697.57     1408.95     56.13 o
   2   1  20      502.10      461.41     33.21 o
   3   1  20     2879.78     2630.40    161.31 o
   4   1  20      939.52      879.70     54.13 o
   5   1  20      564.83      540.68     47.50 o
  -5   2  20      142.17      150.10     23.78 o
  -4   2  20        4.66       28.90     20.41 o
  -3   2  20       40.73       87.38     34.94 o
  -2   2  20       17.52       18.27     22.18 o
  -1   2  20       24.07       34.68     22.00 o
   0   2  20      245.08      206.54     25.70 o
   1   2  20      619.15      542.49     54.27 o
   2   2  20      153.99      163.75     33.36 o
   3   2  20       80.64       70.96     25.78 o
   4   2  20        2.93       14.10     17.61 o
   5   2  20      152.93      181.17     26.90 o
  -5   3  20      342.86      366.79     32.94 o
  -4   3  20      909.25      980.90     62.44 o
  -3   3  20       14.03       -3.55     26.17 o
  -2   3  20     1207.98     1183.68     79.46 o
  -1   3  20     1449.66     1582.47     81.90 o
   0   3  20      393.18      338.25     34.82 o
   1   3  20     3425.04     3382.46    133.22 o
   2   3  20      158.79      166.37     23.87 o
   3   3  20     2413.38     2609.96    115.42 o
   4   3  20     1334.86     1462.71     78.11 o
   5   3  20      401.02      401.16     33.32 o
  -5   4  20      464.22      446.92     42.60 o
  -4   4  20      151.62      119.23     21.84 o
  -3   4  20     1503.38     1628.40     81.62 o
  -2   4  20      739.70      729.17     59.03 o
  -1   4  20     1068.68     1063.20     66.00 o
   0   4  20     3687.89     3722.60    138.99 o
   1   4  20       60.64       68.23     18.37 o
   2   4  20     6221.62     6873.54    135.68 o
   3   4  20      835.03      826.67     41.94 o
   4   4  20     2837.63     3066.06    101.99 o
   5   4  20     1690.31     1725.00     56.59 o
  -4   5  20       17.38       37.71     18.33 o
  -3   5  20       34.30      -13.91     27.19 o
  -2   5  20        0.63      -37.82     37.82 o
  -1   5  20      337.00      335.76     30.88 o
   0   5  20        8.13       -5.48     19.29 o
   1   5  20     1818.41     1894.70     91.88 o
   2   5  20      417.02      445.87     33.68 o
   3   5  20     1482.48     1443.21     59.06 o
   4   5  20      906.35      903.05     44.17 o
  -4   6  20        5.03        0.62     10.57 o
  -3   6  20      939.47      775.81    172.26 o
  -2   6  20        1.63       18.28     16.33 o
  -1   6  20     1177.28     1092.56     58.51 o
   0   6  20       25.55       13.51     13.56 o
   1   6  20      587.80      646.03     37.18 o
   2   6  20        3.90        5.93     10.72 o
   3   6  20       21.26       23.62      6.70 o
  -2   7  20     1893.07     1707.12     70.48 o
  -1   7  20     1058.72      921.39     67.22 o
   0   7  20     1378.20     1528.12     84.02 o
   1   7  20     2099.05     2154.20     93.82 o
   2   7  20       15.27        9.58     13.12 o
   0   8  20     2436.58     1872.18     67.08 o
  -5   1  21      124.83      127.76     20.18 o
  -4   1  21     1954.81     2078.40     86.82 o
  -3   1  21      475.19      475.33     49.64 o
  -2   1  21      651.42      602.92     52.45 o
  -1   1  21      909.42      764.10     39.77 o
   0   1  21      127.11      109.98     14.20 o
   1   1  21      625.46      595.42     36.13 o
   2   1  21     1260.82     1215.40     52.07 o
   3   1  21      163.17      135.58     17.57 o
   4   1  21     1193.38     1178.74     82.45 o
   5   1  21     1155.92     1115.14     67.89 o
  -5   2  21     2918.17     3230.25     86.38 o
  -4   2  21      342.55      400.85     40.03 o
  -3   2  21     2574.21     2821.81    105.70 o
  -2   2  21     1066.18      927.89     65.17 o
  -1   2  21       69.96       60.08     41.26 o
   0   2  21     1083.72     1104.62    144.81 o
   1   2  21     1334.07     1151.44     76.72 o
   2   2  21       70.70       47.85     24.15 o
   3   2  21     2042.75     2183.92    101.87 o
   4   2  21     1835.72     1991.71     86.82 o
   5   2  21      848.90      914.03     47.29 o
  -5   3  21       10.03       26.35     18.99 o
  -4   3  21     1722.45     1885.59     77.65 o
  -3   3  21       23.61       12.26     33.99 o
  -2   3  21     1196.93     1224.85     71.50 o
  -1   3  21       51.46       45.12     27.08 o
   0   3  21      340.66      283.74     66.53 o
   1   3  21        7.93       22.46     15.31 o
   2   3  21       27.41       30.44     19.10 o
   3   3  21      610.78      694.85     57.07 o
   4   3  21      313.94      316.43     35.66 o
   5   3  21     1150.76     1238.39     49.92 o
  -5   4  21       84.76       91.19     16.63 o
  -4   4  21      100.71      126.09     27.67 o
  -3   4  21      252.51      257.59     29.84 o
  -2   4  21      278.06      299.42     35.59 o
  -1   4  21      104.12       86.77     21.40 o
   0   4  21      392.98      346.59     42.55 o
   1   4  21       41.64       59.13     23.19 o
   2   4  21      459.02      442.45     34.27 o
   3   4  21      125.59      160.39     26.41 o
   4   4  21      177.65      196.55     24.99 o
  -4   5  21      594.17      627.61     48.72 o
  -3   5  21      853.29      896.13     68.81 o
  -2   5  21       34.56       22.18     11.29 o
  -1   5  21     1679.84     1611.66     80.97 o
   0   5  21      745.75      699.56     53.16 o
   1   5  21      438.02      480.83     34.97 o
   2   5  21     2055.43     2174.08     65.46 o
   3   5  21       31.56       25.16     22.89 o
  -3   6  21      934.25      714.55    157.74 o
  -2   6  21     2069.03     1649.22    138.11 o
  -1   6  21       20.28       31.31      9.06 o
   0   6  21      827.91      830.05     40.16 o
   1   6  21     1122.62     1142.83     46.81 o
   2   6  21       76.21      107.77     17.07 o
   3   6  21     1517.29     1419.95     51.80 o
  -2   7  21      481.63      171.54     26.15 o
  -1   7  21        9.45       16.28     16.55 o
   0   7  21       28.95       47.24     15.80 o
   1   7  21      117.20      102.67     20.82 o
   2   7  21      103.03       83.88     14.07 o
  -5   0  22      507.38      577.29     48.62 o
  -4   0  22     3473.85     4053.34    156.87 o
  -3   0  22     1951.03     2375.31    131.64 o
  -2   0  22     2857.85     2940.75    148.49 o
  -1   0  22     4573.96     4550.65    492.64 o
   0   0  22      321.92      264.96     33.36 o
   1   0  22     3233.19     3235.51    116.59 o
   2   0  22      312.28      347.03     40.11 o
   3   0  22      143.62      144.54     24.60 o
   4   0  22      824.80      778.67     46.00 o
   5   0  22       83.30       83.22     12.82 o
  -5   1  22     1258.49     1310.19     50.29 o
  -4   1  22      281.55      282.22     32.18 o
  -3   1  22     1989.52     2183.43     89.18 o
  -2   1  22     1390.43     1304.81     71.27 o
  -1   1  22     1051.91      880.42     40.75 o
   0   1  22     2497.87     2456.86     89.50 o
   1   1  22      848.42      863.64     42.57 o
   2   1  22     1382.71     1367.66     63.64 o
   3   1  22        5.32       16.86      7.96 o
   4   1  22      193.88      211.37     16.61 o
   5   1  22      524.05      529.64     30.97 o
  -5   2  22      126.38      128.90     16.37 o
  -4   2  22       49.01       46.72     19.43 o
  -3   2  22        2.91       16.99     32.19 o
  -2   2  22       13.75        6.17     18.56 o
  -1   2  22       20.41       33.24     36.38 o
   0   2  22       88.47       90.88     20.81 o
   1   2  22       47.22       54.35     25.19 o
   2   2  22      111.28      124.21     26.72 o
   3   2  22       15.53       -8.51     20.55 o
   4   2  22       12.25       33.96     14.02 o
   5   2  22        0.48        3.21      7.48 o
  -5   3  22      666.11      651.09     42.24 o
  -4   3  22       83.31       86.01     18.11 o
  -3   3  22     1725.30     1956.99     79.98 o
  -2   3  22     1287.53     1310.80     69.92 o
  -1   3  22      843.25      805.56     49.24 o
   0   3  22     2586.48     2470.83    370.18 o
   1   3  22      366.04      369.30     41.92 o
   2   3  22     1055.85     1182.89     72.96 o
   3   3  22      877.20      963.59     61.23 o
   4   3  22        3.44       -8.57      9.34 o
  -4   4  22     2488.78     2662.56    101.74 o
  -3   4  22     1375.17     1415.27     63.38 o
  -2   4  22     2255.57     2368.24     86.65 o
  -1   4  22     4516.48     4779.23    146.74 o
   0   4  22      166.13      113.21     24.42 o
   1   4  22     3786.46     4198.65     99.34 o
   2   4  22      366.48      404.61     28.15 o
   3   4  22      916.72      977.26     56.13 o
   4   4  22     1089.87     1101.86     46.44 o
  -4   5  22      326.57      349.62     30.91 o
  -3   5  22     1024.17     1014.31    104.21 o
  -2   5  22      903.29      852.92     41.14 o
  -1   5  22     1039.57     1010.39     58.67 o
   0   5  22     1184.35     1248.39     64.62 o
   1   5  22      289.11      292.74     25.31 o
   2   5  22      344.55      373.06     24.24 o
   3   5  22        4.01       -1.44      6.69 o
  -2   6  22       55.65       25.08      8.40 o
  -1   6  22        0.87       -9.03      9.03 o
   0   6  22      422.87      464.91     26.91 o
   1   6  22       39.15       38.59      9.37 o
   2   6  22      619.21      618.68     38.92 o
  -1   7  22       26.65        7.46      8.81 o
   0   7  22      469.84      443.63     33.87 o
  -5   1  23       86.76       86.07     18.10 o
  -4   1  23      404.52      398.93     34.29 o
  -3   1  23      361.76      324.59     33.76 o
  -2   1  23     1057.15      997.44     59.16 o
  -1   1  23     2178.49     1939.89     78.51 o
   0   1  23      696.63      675.76     35.81 o
   1   1  23     2859.30     3006.91     97.67 o
   2   1  23       23.23       22.52      9.69 o
   3   1  23     2466.93     2596.69     75.10 o
   4   1  23      251.26      282.72     26.55 o
  -4   2  23      135.56      188.27     25.06 o
  -3   2  23     1895.34     1994.93     78.12 o
  -2   2  23     2894.70     3092.75    116.38 o
  -1   2  23     1439.45     1301.15    110.74 o
   0   2  23     6481.98     6631.76   1082.84 o
   1   2  23       40.12       43.27     16.31 o
   2   2  23     5830.37     6796.08    169.48 o
   3   2  23      415.74      441.31     39.96 o
   4   2  23     1715.10     1886.77     66.75 o
  -4   3  23      431.95      384.81     28.10 o
  -3   3  23      572.12      618.12     41.39 o
  -2   3  23      730.36      706.69     56.04 o
  -1   3  23     2249.16     2345.27    395.10 o
   0   3  23      352.74      294.24     35.23 o
   1   3  23     3529.31     4117.53    134.38 o
   2   3  23       89.00       95.55     21.47 o
   3   3  23     2287.22     2371.83     87.11 o
   4   3  23        2.77        3.33      7.75 o
  -4   4  23      216.06      144.75     23.67 o
  -3   4  23       38.78       47.59     41.16 o
  -2   4  23      106.59      102.28     17.41 o
  -1   4  23        5.65       -2.32     12.37 o
   0   4  23      156.83      156.24     24.98 o
   1   4  23        1.97       12.76     10.20 o
   2   4  23       62.44       43.34     17.01 o
   3   4  23       27.86       19.67      9.34 o
  -3   5  23        6.58       16.86      6.63 o
  -2   5  23     1029.26     1004.94     37.26 o
  -1   5  23      399.98      376.01     32.81 o
   0   5  23      523.13      564.96     31.54 o
   1   5  23     1066.22     1197.54     43.17 o
   2   5  23      100.79       92.93     19.52 o
  -1   6  23      999.48      758.23     49.64 o
   0   6  23     2976.72     2826.62     91.27 o
   1   6  23      187.13      182.63     21.08 o
  -4   0  24      144.94      166.33     29.46 o
  -3   0  24      294.91      248.33     23.24 o
  -2   0  24      474.79      494.98     37.63 o
  -1   0  24      229.14      320.80     34.55 o
   0   0  24      430.43      480.35     42.22 o
   1   0  24     3983.24     4502.53    126.95 o
   2   0  24       12.12       14.80      9.79 o
   3   0  24     2995.09     3155.50     87.93 o
  -4   1  24      377.16      401.66     29.62 o
  -3   1  24      131.28      118.23     20.99 o
  -2   1  24       93.92       95.64     13.61 o
  -1   1  24      165.17      180.77     19.26 o
   0   1  24      774.78      913.01     61.18 o
   1   1  24       35.19       47.12     16.15 o
   2   1  24     2350.37     2729.33     98.33 o
   3   1  24       12.54       27.11     12.53 o
   4   1  24     1307.29     1374.65     48.46 o
  -4   2  24       68.73       89.06     15.28 o
  -3   2  24       58.98       41.56     16.03 o
  -2   2  24       40.69       48.40     13.30 o
  -1   2  24        7.63       -6.20     12.13 o
   0   2  24      198.50      194.63     28.25 o
   1   2  24       82.76       84.95     22.24 o
   2   2  24      182.92      186.42     28.62 o
   3   2  24        2.03       -6.63      9.28 o
   4   2  24       45.96       54.00     10.45 o
  -4   3  24      244.28      188.07     23.38 o
  -3   3  24      345.25      353.38     22.56 o
  -2   3  24        2.59       14.65      8.82 o
  -1   3  24      636.33      647.52     53.26 o
   0   3  24      327.46      403.22     41.80 o
   1   3  24      392.61      516.66     45.62 o
   2   3  24     1011.55     1185.17     62.67 o
   3   3  24       67.65      100.46     18.09 o
  -3   4  24      283.91      256.64     18.58 o
  -2   4  24      655.63      635.91     32.07 o
  -1   4  24      372.14      407.39     37.97 o
   0   4  24      314.79      339.08     25.01 o
   1   4  24     1910.15     2283.67     84.50 o
   2   4  24        5.27        4.97      9.50 o
   3   4  24     2480.41     2593.13     66.31 o
  -2   5  24        1.09        3.05      5.50 o
  -1   5  24        5.58      -10.00     10.00 o
   0   5  24      429.02      472.56     25.44 o
   1   5  24        1.57      -15.96     15.96 o
  -4   1  25       32.16       22.50      8.25 o
  -3   1  25     1181.76     1290.65     38.29 o
  -2   1  25      310.80      338.10     35.11 o
  -1   1  25      315.23      312.92     25.73 o
   0   1  25      441.10      559.32     45.06 o
   1   1  25      224.58      296.52     32.16 o
   2   1  25      134.03      149.86     20.04 o
   3   1  25      764.15      836.64     41.65 o
  -3   2  25      148.57      158.33     14.23 o
  -2   2  25     1400.23     1307.43     52.97 o
  -1   2  25      641.32      676.16    111.38 o
   0   2  25       41.28       34.23     17.72 o
   1   2  25      396.22      539.76     43.89 o
   2   2  25      603.66      793.29     47.91 o
   3   2  25       27.33       14.77      7.88 o
  -3   3  25      945.57      887.72     32.54 o
  -2   3  25       34.21       27.70     17.40 o
  -1   3  25      477.30      504.42     40.89 o
   0   3  25       62.73       70.74     15.04 o
   1   3  25       20.15       35.10     14.56 o
   2   3  25       14.31       16.45      9.28 o
   3   3  25      271.31      328.21     23.84 o
  -2   4  25       10.57       -6.26      9.72 o
  -1   4  25      282.44      287.73     27.83 o
   0   4  25       40.88       25.67     11.33 o
   1   4  25      304.34      326.55     28.91 o
   2   4  25       26.29       21.85      8.92 o
  -3   0  26     1068.66     1053.66     56.06 o
  -2   0  26     1439.52     1471.34     73.76 o
  -1   0  26     1367.38     1652.33     61.30 o
   0   0  26     1309.72     1728.77     64.90 o
   1   0  26      393.51      479.36     30.90 o
  -3   1  26      190.36      187.97     18.97 o
  -2   1  26     1245.57     1129.29     44.32 o
  -1   1  26     1161.93     1704.60     68.19 o
   0   1  26      735.30     1001.37     54.51 o
   1   1  26      560.06      776.21     45.24 o
   2   1  26       20.40       22.70      9.75 o
  -2   2  26        6.71        0.09      7.73 o
  -1   2  26        6.48       -2.02     11.63 o
   0   2  26        1.81       18.41     11.14 o
   1   2  26       23.67       37.93     14.02 o
   2   2  26       22.76       21.24      9.33 o
  -2   3  26      683.71      654.18     36.40 o
  -1   3  26      549.36      699.24     41.70 o
   0   3  26      283.10      359.39     31.33 o
   1   3  26     1444.11     1859.94     65.85 o
   2   3  26       10.17       23.32      8.84 o
   0   4  26     1792.27     2224.05     64.24 o
   0   1  27      606.58      859.66     40.85 o
  -1   2  27      630.13      817.18     39.55 o
   0   2  27     1076.96     1506.73     55.99 o
 
